# Supplementary material for: Creep-type all-solid-state cathode achieving long life
Source: Nat Commun. 2024 May 2;15:3706. doi: 10.1038/s41467-024-48174-8 (PMC11065878; doi:10.1038/s41467-024-48174-8)
Supplement: Supplementary file 5 — Source Data [file 41467_2024_48174_MOESM5_ESM.zip]

Archive with 6 entries (5 files):
- Source Data/
- Source Data/Figure2.xlsx
- Source Data/Figure3.xlsx
- Source Data/Figure4.xlsx
- Source Data/Figure5.xlsx
- Source Data/Figure6.xlsx
