# Supplementary material for: Creep-type all-solid-state cathode achieving long life
Source: Nat Commun. 2024 May 2;15:3706. doi: 10.1038/s41467-024-48174-8 (PMC11065878; doi:10.1038/s41467-024-48174-8)
Supplement: Supplementary file 5 — Source Data [file 41467_2024_48174_MOESM5_ESM.zip › Source Data/Figure2.xlsx]

## Sheet: Fig 2a
Materials	Shear Modulus	Melting Point TM		T298 K/TM	T343 K/TM
	(GPa)	(K)
LCO	80		1373	0.22	0.25
NCM111	78		1373	0.22	0.25
LMO	77		1273	0.23	0.27
LFPO	45.5		1273	0.23	0.27
S	6.82		385.8	0.77	0.89
Se	3.7		493.8	0.6	0.69
Si	62		1683	0.18	0.2
Sn	18		504.9	0.59	0.68
Ga	18		302.8	0.98	1.13
Ge	41		1211.2	0.25	0.28
Te	16		722.5	0.41	0.47
Sb	20		903.6	0.33	0.38
In	4.4		429.6	0.69	0.8

## Sheet: Fig 2b
Material	Capacity	Voltage	Density	Volumetric capacity	Relative volume change
	(mAh/g)	(V)	(g/cm3)	(mAh/cm3)	(%)
LCO	274	3.9	4.97	1363	2
NCM111	280	3.9	4.76	1333	2
LMO	148	4.1	4.25	629	5.6
LFPO	170	3.4	3.6	612	7
Li2S	1166	2.28	1.66	1936	79
Li2Se	578	2.07	2.87	1658.86	98
Li15Si4	1857	0.4	0.63	1167	270
Li22Sn4	790	0.38	2.58	2038	255
Li2Ga	641	0.6	2.98	1910	160
L22Ge4	1143	0.4	2.04	2332	240
Li2Te	379	1.86	3.4	1288	104.7
Li3Sb	564	0.87	2.98	1680	135
Li13In3	801	0.2	2.47	1978	134
Li	3860	0	0.534	2061	∞
Li4Mo6Se8	89	2.2	6.52	580.3	11.2

## Sheet: Fig 2c
Li-ion diffusion coefficients							Electronic conductivity
MSe	-9.9896	LLZO	-8.2	LPSC	-7.15517
	-10.9017		-7.95861		-7.24576
	-10.3327						Material	Pressure	Thickness	Conductivity [S/cm]		Density
	-9.6903							[MPa]	[mm]			[g/cm3]
	-10.841						Mo6Se8	9.55	1.87	32.45	3.44
	-11.1254							19.1	1.78	59.62	3.61
	-10.5595							28.65	1.74	85.32	3.7
	-10.2517							38.2	1.71	110.72	3.76
	-10.1249							47.75	1.68	132.91	3.85
	-9.9514							57.3	1.65	154.18	3.9
	-9.9387						Super P	9.55	4.84	12.95	0.71
	-10.9719							19.1	4.21	18.8	0.82
	-9.7146							28.65	4.86	23.57	0.89
	-10.0336							38.2	3.62	27.69	0.95
	-10.0928							47.75	3.43	31.45	1
	-10.0992							57.3	3.29	34.77	1.05
	-10.3056
	-10.982
	-10.9673
	-9.6945
	-10.5489
	-8.5476
	-8.352

## Sheet: Fig2d
	Cathode	mC	ρ0	Pressure/ MPa
		[mg]	[g/cm3]	0	100	270	360
hC [mm]	Se-SE-SP	300	2.31	6.08	3.69	3.04	2.55
ρC [g/cm3]				0.63	1.04	1.26	1.5
φC [%]				72.8	54.9	45.5	35.1
	Cathode	mC	ρ0	Pressure/ MPa
		[mg]	[g/cm3]	0	100	270	360
hC [mm]	Se-10MSe	390	4.94	2.53	1.23	1.13	1.11
ρC [g/cm3]				1.96	4.04	4.4	4.48
φC [%]				28.67	18.23	10.99	9.39
hC [mm]	Se-20MSe	580	5.08	3.76	1.79	1.63	1.6
ρC [g/cm3]				1.97	4.13	4.53	4.62
φC [%]				61.29	18.69	10.71	9.03
hC [mm]	Se-30MSe	590	5.22	3.61	1.78	1.66	1.61
ρC [g/cm3]				2.08	4.22	4.53	4.67
φC [%]				60.12	19.12	13.28	10.58
hC [mm]	Se-40MSe	600	5.37	3.65	1.79	1.69	1.62
ρC [g/cm3]				2.09	4.27	4.52	4.72
φC [%]				61.03	20.54	15.84	12.2
hC [mm]	Se-50MSe	600	5.54	3.52	1.78	1.69	1.59
ρC [g/cm3]				2.17	4.29	4.52	4.81
φC [%]				60.78	22.43	18.3	13.17
hC [mm]	Se-60MSe	995	5.71	5.21	2.93	2.72	2.6
ρC [g/cm3]				2.43	4.31	4.66	4.88
φC [%]				57.38	24.61	18.36	14.6
hC [mm]	Se-70MSe	600	5.89	3.36	1.77	1.63	1.55
ρC [g/cm3]				2.27	4.32	4.69	4.93
φC [%]				61.39	24.71	20.41	16.3
hC [mm]	Se-80MSe	600	6.09	3.07	1.69	1.59	1.49
ρC [g/cm3]				2.49	4.52	4.81	5.13
φC [%]				59.1	24.3	21.03	15.73
hC [mm]	Se-90MSe	600	6.3	2.98	1.57	1.49	1.43
ρC [g/cm3]				2.56	4.87	5.13	5.34
φC [%]				59.26	22.68	18.53	15.11
