# Supplementary material for: Creep-type all-solid-state cathode achieving long life
Source: Nat Commun. 2024 May 2;15:3706. doi: 10.1038/s41467-024-48174-8 (PMC11065878; doi:10.1038/s41467-024-48174-8)
Supplement: Supplementary file 5 — Source Data [file 41467_2024_48174_MOESM5_ESM.zip › Source Data/Figure3.xlsx]

## Sheet: Fig 3b
Discharge		Charge
Capacity/mAh/g	Potential/V	Capacity/mAh/g	Potential/V
0	2.1263	0	1.5836
0	2.1204	0	1.5836
0.1	2.107	0.1	1.5903
0.1	2.0999	0.1	1.5962
0.2	2.094	0.2	1.6022
0.2	2.0854	0.2	1.6081
0.3	2.0806	0.3	1.6129
0.3	2.0761	0.3	1.6174
0.4	2.072	0.4	1.6219
0.4	2.0672	0.4	1.626
0.4	2.0616	0.4	1.6293
0.5	2.0575	0.5	1.6323
0.5	2.0542	0.5	1.6364
0.6	2.0512	0.6	1.6401
0.6	2.0482	0.6	1.6431
0.7	2.0467	0.7	1.6472
0.7	2.0445	0.7	1.6505
0.8	2.0419	0.8	1.6539
0.8	2.0385	0.8	1.6572
0.8	2.0348	0.8	1.6606
0.9	2.0322	0.9	1.6621
0.9	2.03	0.9	1.6647
1	2.0289	1	1.6684
1	2.0259	1	1.6706
1.1	2.0237	1.1	1.6732
1.1	2.0211	1.1	1.6766
1.2	2.0199	1.2	1.6795
1.2	2.0166	1.2	1.6821
1.2	2.0144	1.2	1.6844
1.3	2.0132	1.3	1.6866
1.3	2.0121	1.3	1.6896
1.4	2.0099	1.4	1.6918
1.4	2.0088	1.4	1.694
1.5	2.0054	1.5	1.697
1.5	2.0047	1.5	1.6993
1.6	2.0028	1.6	1.7019
1.6	2.0013	1.6	1.7037
1.6	1.9995	1.6	1.7063
1.7	1.9987	1.7	1.7089
1.7	1.9965	1.7	1.7104
1.8	1.9946	1.8	1.7138
1.8	1.9943	1.8	1.716
1.9	1.9917	1.9	1.7179
1.9	1.9902	1.9	1.7201
2	1.9891	2	1.7223
2	1.9879	2	1.7246
2	1.9861	2	1.7268
2.1	1.9846	2.1	1.7286
2.1	1.9831	2.1	1.7305
2.2	1.982	2.2	1.732
2.2	1.9809	2.2	1.7331
2.3	1.9794	2.3	1.7361
2.3	1.9786	2.3	1.7376
2.4	1.9779	2.4	1.7402
2.4	1.976	2.4	1.7428
2.4	1.9742	2.4	1.7439
2.5	1.9738	2.5	1.7454
2.5	1.9716	2.5	1.7476
2.6	1.9716	2.6	1.7502
2.6	1.9712	2.6	1.7517
2.7	1.9701	2.7	1.7532
2.7	1.9679	2.7	1.7551
2.8	1.9679	2.8	1.7562
2.8	1.9653	2.8	1.7588
2.8	1.9656	2.8	1.7603
2.9	1.9626	2.9	1.7625
2.9	1.9626	2.9	1.7636
3	1.9615	3	1.7655
3	1.9615	3	1.767
3.1	1.9593	3.1	1.7685
3.1	1.9593	3.1	1.7707
3.2	1.9571	3.2	1.7722
3.2	1.9563	3.2	1.7737
3.2	1.9552	3.2	1.7755
3.3	1.9548	3.3	1.7774
3.3	1.9537	3.3	1.7792
3.4	1.9522	3.4	1.78
3.4	1.9511	3.4	1.7822
3.5	1.9511	3.5	1.7837
3.5	1.9504	3.5	1.7856
3.5	1.9507	3.6	1.7871
3.6	1.9485	3.6	1.7885
3.6	1.9474	3.6	1.7911
3.7	1.9455	3.7	1.7926
3.7	1.9455	3.7	1.7934
3.8	1.9452	3.8	1.7952
3.8	1.9437	3.8	1.7964
3.9	1.944	3.9	1.7982
3.9	1.9414	3.9	1.7997
3.9	1.9411	4	1.8016
4	1.9403	4	1.8027
4	1.9396	4	1.8042
4.1	1.9381	4.1	1.8064
4.1	1.9377	4.1	1.8086
4.2	1.9377	4.2	1.8097
4.2	1.9374	4.2	1.8109
4.3	1.9374	4.3	1.8124
4.3	1.9351	4.3	1.8131
4.3	1.934	4.4	1.8138
4.4	1.9347	4.4	1.8157
4.4	1.9329	4.4	1.8183
4.5	1.9329	4.5	1.8187
4.5	1.9321	4.5	1.8217
4.6	1.9321	4.6	1.8228
4.6	1.931	4.6	1.8235
4.7	1.9295	4.7	1.8257
4.7	1.9292	4.7	1.8269
4.7	1.9292	4.8	1.8272
4.8	1.9284	4.8	1.8291
4.8	1.9277	4.8	1.8302
4.9	1.9266	4.9	1.8324
4.9	1.9269	4.9	1.8336
5	1.9258	5	1.8347
5	1.9258	5	1.8362
5.1	1.9247	5.1	1.8373
5.1	1.9236	5.1	1.8376
5.1	1.9232	5.2	1.8391
5.2	1.9225	5.2	1.841
5.2	1.9225	5.2	1.8425
5.3	1.9228	5.3	1.8447
5.3	1.9221	5.3	1.8455
5.4	1.9206	5.4	1.8473
5.4	1.9202	5.4	1.8488
5.5	1.9199	5.5	1.8496
5.5	1.9188	5.5	1.851
5.5	1.9176	5.6	1.8518
5.6	1.9188	5.6	1.8533
5.6	1.9184	5.6	1.854
5.7	1.9173	5.7	1.8551
5.7	1.9173	5.7	1.857
5.8	1.9169	5.8	1.8577
5.8	1.9161	5.8	1.8585
5.9	1.9161	5.9	1.8603
5.9	1.9147	5.9	1.8615
5.9	1.9147	6	1.8622
6	1.9135	6	1.8641
6	1.9128	6	1.8652
6.1	1.9128	6.1	1.8667
6.1	1.9124	6.1	1.8678
6.2	1.9121	6.2	1.8693
6.2	1.9124	6.2	1.8704
6.3	1.9121	6.3	1.8715
6.3	1.9109	6.3	1.873
6.3	1.9098	6.4	1.8745
6.4	1.9098	6.4	1.8749
6.4	1.9102	6.4	1.8771
6.5	1.9098	6.5	1.8771
6.5	1.9083	6.5	1.8786
6.6	1.908	6.6	1.8797
6.6	1.9068	6.6	1.8815
6.7	1.9068	6.7	1.883
6.7	1.9061	6.7	1.8842
6.7	1.9057	6.8	1.8842
6.8	1.905	6.8	1.8856
6.8	1.9057	6.8	1.8871
6.9	1.905	6.9	1.8882
6.9	1.9054	6.9	1.8897
7	1.9035	7	1.8912
7	1.9035	7	1.8916
7.1	1.9039	7.1	1.8938
7.1	1.9024	7.1	1.8949
7.1	1.902	7.2	1.8953
7.2	1.9028	7.2	1.8964
7.2	1.9024	7.2	1.8979
7.3	1.9005	7.3	1.899
7.3	1.9009	7.3	1.9001
7.4	1.9001	7.4	1.9013
7.4	1.899	7.4	1.9016
7.5	1.8987	7.5	1.9031
7.5	1.8987	7.5	1.9039
7.5	1.8983	7.6	1.9046
7.6	1.8983	7.6	1.9065
7.6	1.8975	7.6	1.9076
7.7	1.8972	7.7	1.9091
7.7	1.8968	7.7	1.9098
7.8	1.8957	7.8	1.9109
7.8	1.8957	7.8	1.9117
7.9	1.8961	7.9	1.9124
7.9	1.8946	7.9	1.9143
7.9	1.8949	8	1.9147
8	1.8957	8	1.9161
8	1.8949	8	1.9165
8.1	1.8938	8.1	1.9176
8.1	1.8942	8.1	1.9184
8.2	1.8938	8.2	1.9199
8.2	1.8923	8.2	1.921
8.3	1.8927	8.3	1.9217
8.3	1.8927	8.3	1.9225
8.3	1.8916	8.4	1.9236
8.4	1.8908	8.4	1.9247
8.4	1.8912	8.4	1.9262
8.5	1.8908	8.5	1.9262
8.5	1.8897	8.5	1.9273
8.6	1.8901	8.6	1.9284
8.6	1.8897	8.6	1.9307
8.7	1.8894	8.7	1.9314
8.7	1.8886	8.7	1.9321
8.7	1.8875	8.8	1.9321
8.8	1.8886	8.8	1.934
8.8	1.8886	8.8	1.934
8.9	1.8871	8.9	1.9355
8.9	1.8875	8.9	1.937
9	1.886	9	1.9374
9	1.8864	9	1.9388
9.1	1.886	9.1	1.9385
9.1	1.8853	9.1	1.94
9.1	1.8853	9.2	1.9411
9.2	1.886	9.2	1.9426
9.2	1.8845	9.2	1.9429
9.3	1.8845	9.3	1.9437
9.3	1.8845	9.3	1.9444
9.4	1.8838	9.4	1.9455
9.4	1.8834	9.4	1.947
9.5	1.883	9.5	1.9478
9.5	1.8827	9.5	1.9485
9.5	1.8827	9.6	1.9493
9.6	1.8827	9.6	1.95
9.6	1.883	9.6	1.9507
9.7	1.8827	9.7	1.9526
9.7	1.8819	9.7	1.953
9.8	1.8808	9.8	1.9545
9.8	1.8823	9.8	1.9548
9.9	1.8808	9.9	1.9563
9.9	1.8801	9.9	1.9571
9.9	1.8804	9.9	1.9574
10	1.8801	10	1.9582
10	1.8793	10	1.9586
10.1	1.8801	10.1	1.96
10.1	1.8797	10.1	1.9604
10.2	1.8782	10.2	1.9619
10.2	1.8778	10.2	1.9626
10.3	1.8789	10.3	1.9645
10.3	1.8775	10.3	1.9653
10.3	1.8767	10.3	1.9656
10.4	1.8771	10.4	1.9671
10.4	1.8782	10.4	1.9664
10.5	1.876	10.5	1.9682
10.5	1.8782	10.5	1.9686
10.6	1.8782	10.6	1.9693
10.6	1.8752	10.6	1.9701
10.7	1.8756	10.7	1.9708
10.7	1.8749	10.7	1.9716
10.7	1.8745	10.7	1.9716
10.8	1.8745	10.8	1.9723
10.8	1.8737	10.8	1.9738
10.9	1.8737	10.9	1.9738
10.9	1.8749	10.9	1.9749
11	1.8737	11	1.976
11	1.8734	11	1.9764
11.1	1.8726	11.1	1.9772
11.1	1.8737	11.1	1.9783
11.1	1.8722	11.1	1.9794
11.2	1.873	11.2	1.9794
11.2	1.8726	11.2	1.9798
11.3	1.8722	11.3	1.9813
11.3	1.8708	11.3	1.9809
11.4	1.8715	11.4	1.9824
11.4	1.8715	11.4	1.9831
11.5	1.8708	11.5	1.9839
11.5	1.87	11.5	1.9846
11.5	1.87	11.5	1.9842
11.6	1.8696	11.6	1.9865
11.6	1.8689	11.6	1.9872
11.7	1.8696	11.7	1.9879
11.7	1.8689	11.7	1.9883
11.8	1.8689	11.8	1.9891
11.8	1.8685	11.8	1.9909
11.9	1.8685	11.9	1.9917
11.9	1.8685	11.9	1.9917
11.9	1.867	11.9	1.9932
12	1.8682	12	1.9928
12	1.8685	12	1.9946
12.1	1.8685	12.1	1.9943
12.1	1.8685	12.1	1.9954
12.2	1.8663	12.2	1.9965
12.2	1.8652	12.2	1.9965
12.3	1.8659	12.3	1.9972
12.3	1.8652	12.3	1.9984
12.3	1.8659	12.4	1.9991
12.4	1.8659	12.4	2.0002
12.4	1.8644	12.4	2.001
12.5	1.8648	12.5	2.0006
12.5	1.8648	12.5	2.0021
12.6	1.8633	12.6	2.0032
12.6	1.8629	12.6	2.0032
12.7	1.8629	12.7	2.0047
12.7	1.8637	12.7	2.0051
12.7	1.8626	12.8	2.0054
12.8	1.8622	12.8	2.0069
12.8	1.8629	12.8	2.0069
12.9	1.8629	12.9	2.008
12.9	1.8622	12.9	2.008
13	1.8622	13	2.0092
13	1.8626	13	2.0095
13	1.8629	13.1	2.0099
13.1	1.8622	13.1	2.0106
13.1	1.8618	13.2	2.0114
13.2	1.8615	13.2	2.011
13.2	1.8611	13.2	2.0125
13.3	1.8611	13.3	2.0129
13.3	1.8596	13.3	2.0136
13.4	1.8603	13.4	2.0136
13.4	1.8596	13.4	2.0144
13.4	1.86	13.5	2.0151
13.5	1.8603	13.5	2.0155
13.5	1.86	13.6	2.0166
13.6	1.8592	13.6	2.017
13.6	1.8589	13.6	2.0166
13.7	1.8589	13.7	2.0185
13.7	1.8589	13.7	2.0181
13.8	1.8585	13.8	2.0188
13.8	1.8577	13.8	2.0196
13.9	1.8581	13.9	2.0203
13.9	1.8577	13.9	2.0211
13.9	1.8574	14	2.0218
14	1.8574	14	2.0222
14	1.857	14	2.0233
14.1	1.8577	14.1	2.0237
14.1	1.857	14.1	2.0237
14.2	1.857	14.2	2.0248
14.2	1.8555	14.2	2.0255
14.3	1.8555	14.3	2.0259
14.3	1.8551	14.3	2.0266
14.3	1.8563	14.4	2.0278
14.4	1.8548	14.4	2.0281
14.4	1.8548	14.4	2.0285
14.5	1.8544	14.5	2.0289
14.5	1.8548	14.5	2.0296
14.6	1.8544	14.6	2.0304
14.6	1.854	14.6	2.0311
14.7	1.854	14.7	2.0322
14.7	1.8536	14.7	2.0311
14.7	1.854	14.8	2.033
14.8	1.8544	14.8	2.0333
14.8	1.8533	14.8	2.0333
14.9	1.8529	14.9	2.0337
14.9	1.8529	14.9	2.0348
15	1.8522	15	2.0356
15	1.8522	15	2.0363
15.1	1.8529	15.1	2.0367
15.1	1.8518	15.1	2.0374
15.1	1.8518	15.2	2.0382
15.2	1.8522	15.2	2.0389
15.2	1.8525	15.2	2.0393
15.3	1.8514	15.3	2.0397
15.3	1.8514	15.3	2.0404
15.4	1.8522	15.4	2.0404
15.4	1.8514	15.4	2.0408
15.5	1.8503	15.5	2.0408
15.5	1.8503	15.5	2.0423
15.5	1.8507	15.6	2.0426
15.6	1.8499	15.6	2.0426
15.6	1.8499	15.6	2.0438
15.7	1.8514	15.7	2.0434
15.7	1.8492	15.7	2.0441
15.8	1.8492	15.8	2.0452
15.8	1.8484	15.8	2.0452
15.9	1.8496	15.9	2.046
15.9	1.8484	15.9	2.0456
15.9	1.8488	16	2.0471
16	1.8488	16	2.0471
16	1.8481	16	2.0475
16.1	1.8484	16.1	2.0478
16.1	1.8481	16.1	2.049
16.2	1.8484	16.2	2.0493
16.2	1.8484	16.2	2.0497
16.3	1.8469	16.3	2.0504
16.3	1.8473	16.3	2.0508
16.4	1.8466	16.3	2.0516
16.4	1.8462	16.4	2.0519
16.4	1.8466	16.4	2.0519
16.5	1.8466	16.5	2.0527
16.5	1.8458	16.5	2.0523
16.6	1.8466	16.6	2.0538
16.6	1.8458	16.6	2.0542
16.7	1.8451	16.7	2.0538
16.7	1.8447	16.7	2.0545
16.8	1.8443	16.7	2.0553
16.8	1.844	16.8	2.0549
16.8	1.8443	16.8	2.0564
16.9	1.844	16.9	2.056
16.9	1.8432	16.9	2.0568
17	1.844	17	2.0575
17	1.8432	17	2.0575
17.1	1.8436	17.1	2.0579
17.1	1.8425	17.1	2.0583
17.2	1.8429	17.1	2.0586
17.2	1.8429	17.2	2.059
17.2	1.8425	17.2	2.0597
17.3	1.8425	17.3	2.0605
17.3	1.8432	17.3	2.0616
17.4	1.8429	17.4	2.0616
17.4	1.8421	17.4	2.0616
17.5	1.8417	17.5	2.062
17.5	1.8406	17.5	2.0624
17.6	1.8406	17.5	2.0624
17.6	1.8414	17.6	2.0638
17.6	1.8414	17.6	2.0638
17.7	1.8403	17.7	2.0638
17.7	1.841	17.7	2.0646
17.8	1.8403	17.8	2.0646
17.8	1.8403	17.8	2.0653
17.9	1.841	17.9	2.065
17.9	1.8399	17.9	2.0661
18	1.8388	17.9	2.0664
18	1.8388	18	2.0668
18	1.838	18	2.0676
18.1	1.8388	18.1	2.0676
18.1	1.8403	18.1	2.0672
18.2	1.838	18.2	2.0683
18.2	1.8388	18.2	2.0683
18.3	1.8373	18.3	2.0694
18.3	1.8373	18.3	2.0694
18.4	1.8391	18.3	2.0694
18.4	1.8384	18.4	2.0698
18.4	1.8384	18.4	2.0713
18.5	1.8376	18.5	2.0709
18.5	1.838	18.5	2.0717
18.6	1.8373	18.6	2.072
18.6	1.8373	18.6	2.0731
18.7	1.8365	18.7	2.0731
18.7	1.8369	18.7	2.0731
18.8	1.8376	18.7	2.0731
18.8	1.8373	18.8	2.0743
18.8	1.8362	18.8	2.0739
18.9	1.8365	18.9	2.0739
18.9	1.8365	18.9	2.0754
19	1.8373	19	2.0757
19	1.8362	19	2.0757
19.1	1.8362	19.1	2.0765
19.1	1.8358	19.1	2.0765
19.2	1.835	19.1	2.0772
19.2	1.8354	19.2	2.0772
19.2	1.8343	19.2	2.0772
19.3	1.835	19.3	2.078
19.3	1.835	19.3	2.0783
19.4	1.8347	19.4	2.0783
19.4	1.8347	19.4	2.0787
19.5	1.8343	19.5	2.0783
19.5	1.8336	19.5	2.0795
19.5	1.8343	19.5	2.0802
19.6	1.8332	19.6	2.0802
19.6	1.8328	19.6	2.0802
19.7	1.8332	19.7	2.081
19.7	1.8332	19.7	2.0806
19.8	1.8321	19.8	2.0817
19.8	1.8324	19.8	2.0821
19.9	1.8328	19.9	2.0821
19.9	1.8328	19.9	2.0832
19.9	1.8321	19.9	2.0828
20	1.831	20	2.0836
20	1.8313	20	2.0843
20.1	1.831	20.1	2.0839
20.1	1.8306	20.1	2.0843
20.2	1.831	20.2	2.0854
20.2	1.831	20.2	2.0854
20.3	1.831	20.3	2.0862
20.3	1.8306	20.3	2.0862
20.3	1.831	20.3	2.0865
20.4	1.8302	20.4	2.0873
20.4	1.8302	20.4	2.0865
20.5	1.8306	20.5	2.0873
20.5	1.8298	20.5	2.088
20.6	1.8287	20.6	2.088
20.6	1.8291	20.6	2.0888
20.7	1.8291	20.7	2.0884
20.7	1.8298	20.7	2.0891
20.8	1.8283	20.8	2.0895
20.8	1.8287	20.8	2.0895
20.8	1.8295	20.8	2.0903
20.9	1.8291	20.9	2.0903
20.9	1.8295	20.9	2.0914
21	1.8272	21	2.091
21	1.8287	21	2.091
21.1	1.8272	21.1	2.0921
21.1	1.8261	21.1	2.0929
21.2	1.8269	21.2	2.0921
21.2	1.8276	21.2	2.0925
21.2	1.8265	21.2	2.0936
21.3	1.8269	21.3	2.0936
21.3	1.8276	21.3	2.0936
21.4	1.8272	21.4	2.0936
21.4	1.8254	21.4	2.0932
21.5	1.8269	21.5	2.094
21.5	1.8276	21.5	2.0951
21.6	1.8261	21.5	2.0943
21.6	1.8261	21.6	2.0955
21.6	1.8261	21.6	2.0947
21.7	1.8261	21.7	2.0958
21.7	1.8257	21.7	2.0962
21.8	1.8257	21.8	2.0962
21.8	1.8254	21.8	2.0966
21.9	1.8257	21.9	2.0966
21.9	1.8257	21.9	2.0973
22	1.825	21.9	2.0977
22	1.8246	22	2.0981
22	1.8243	22	2.0984
22.1	1.8246	22.1	2.0988
22.1	1.825	22.1	2.0984
22.2	1.8246	22.2	2.0981
22.2	1.8243	22.2	2.0999
22.3	1.8243	22.3	2.0992
22.3	1.8239	22.3	2.0996
22.4	1.8231	22.3	2.1003
22.4	1.822	22.4	2.101
22.4	1.8239	22.4	2.1007
22.5	1.8231	22.5	2.101
22.5	1.8231	22.5	2.1018
22.6	1.8228	22.6	2.1014
22.6	1.8224	22.6	2.1018
22.7	1.822	22.7	2.1029
22.7	1.822	22.7	2.1025
22.8	1.8224	22.7	2.1029
22.8	1.8213	22.8	2.1033
22.8	1.822	22.8	2.1036
22.9	1.8205	22.9	2.1044
22.9	1.8213	22.9	2.1036
23	1.8202	23	2.104
23	1.8202	23	2.104
23.1	1.8205	23.1	2.1051
23.1	1.8202	23.1	2.1048
23.2	1.8202	23.1	2.1051
23.2	1.8194	23.2	2.1059
23.2	1.8187	23.2	2.1055
23.3	1.8194	23.3	2.1055
23.3	1.819	23.3	2.107
23.4	1.819	23.4	2.107
23.4	1.8183	23.4	2.107
23.5	1.819	23.5	2.1085
23.5	1.8194	23.5	2.1089
23.6	1.819	23.5	2.1089
23.6	1.819	23.6	2.1092
23.6	1.8183	23.6	2.1089
23.7	1.8176	23.7	2.1092
23.7	1.8168	23.7	2.1103
23.8	1.8176	23.8	2.1103
23.8	1.8172	23.8	2.1111
23.9	1.8164	23.9	2.1103
23.9	1.8168	23.9	2.1115
24	1.8168	23.9	2.1118
24	1.8153	24	2.1115
24	1.8168	24	2.1115
24.1	1.8164	24.1	2.1122
24.1	1.8157	24.1	2.1118
24.2	1.8161	24.2	2.1122
24.2	1.8157	24.2	2.1126
24.3	1.8146	24.3	2.1126
24.3	1.8146	24.3	2.1133
24.4	1.8153	24.3	2.1144
24.4	1.8153	24.4	2.1141
24.4	1.8142	24.4	2.1144
24.5	1.8146	24.5	2.1144
24.5	1.8142	24.5	2.1152
24.6	1.8142	24.6	2.1152
24.6	1.8142	24.6	2.1152
24.7	1.8146	24.6	2.1156
24.7	1.8142	24.7	2.1159
24.7	1.8135	24.7	2.1163
24.8	1.8142	24.8	2.1167
24.8	1.8146	24.8	2.1159
24.9	1.8131	24.9	2.117
24.9	1.8131	24.9	2.117
25	1.8135	25	2.1178
25	1.8131	25	2.1174
25.1	1.8135	25	2.1185
25.1	1.8138	25.1	2.1185
25.1	1.8135	25.1	2.1189
25.2	1.8116	25.2	2.1193
25.2	1.8127	25.2	2.1189
25.3	1.812	25.3	2.12
25.3	1.8131	25.3	2.1204
25.4	1.8109	25.4	2.1208
25.4	1.8116	25.4	2.1204
25.5	1.8109	25.4	2.1204
25.5	1.8101	25.5	2.1215
25.5	1.8105	25.5	2.1211
25.6	1.8105	25.6	2.1208
25.6	1.812	25.6	2.1208
25.7	1.8105	25.7	2.1222
25.7	1.8109	25.7	2.1219
25.8	1.8097	25.8	2.1222
25.8	1.8101	25.8	2.123
25.9	1.8101	25.9	2.123
25.9	1.8094	25.9	2.123
26	1.8097	25.9	2.1234
26	1.8094	26	2.1234
26	1.8094	26	2.1245
26.1	1.809	26.1	2.1252
26.1	1.8094	26.1	2.1249
26.2	1.809	26.2	2.1249
26.2	1.8083	26.2	2.1249
26.3	1.8079	26.2	2.1256
26.3	1.8079	26.3	2.1256
26.4	1.8071	26.3	2.126
26.4	1.8071	26.4	2.126
26.4	1.8079	26.4	2.1263
26.5	1.8075	26.5	2.126
26.5	1.8075	26.5	2.1263
26.6	1.806	26.6	2.1275
26.6	1.8068	26.6	2.1263
26.7	1.8071	26.6	2.1271
26.7	1.8071	26.7	2.1267
26.7	1.8075	26.7	2.1275
26.8	1.8079	26.8	2.1278
26.8	1.8064	26.8	2.1275
26.9	1.8064	26.9	2.1289
26.9	1.8057	26.9	2.1289
27	1.8064	27	2.1301
27	1.8064	27	2.1289
27.1	1.8064	27	2.1293
27.1	1.8053	27.1	2.1297
27.1	1.8053	27.1	2.1304
27.2	1.8053	27.2	2.1308
27.2	1.8053	27.2	2.1308
27.3	1.8049	27.3	2.1312
27.3	1.8057	27.3	2.1308
27.4	1.8049	27.4	2.1301
27.4	1.8053	27.4	2.1312
27.5	1.8045	27.5	2.1319
27.5	1.8042	27.5	2.1319
27.5	1.8042	27.5	2.1323
27.6	1.8053	27.6	2.1323
27.6	1.8045	27.6	2.1323
27.7	1.8031	27.7	2.133
27.7	1.8031	27.7	2.1327
27.8	1.8031	27.8	2.1342
27.8	1.8031	27.8	2.1338
27.9	1.8031	27.9	2.1345
27.9	1.8019	27.9	2.1345
28	1.8023	27.9	2.1345
28	1.8016	28	2.1349
28	1.8023	28	2.1349
28.1	1.8027	28.1	2.1353
28.1	1.8023	28.1	2.1353
28.2	1.8023	28.2	2.1353
28.2	1.8027	28.2	2.1364
28.3	1.8019	28.3	2.1364
28.3	1.8012	28.3	2.1364
28.3	1.8016	28.3	2.1368
28.4	1.8023	28.4	2.1364
28.4	1.8008	28.4	2.1368
28.5	1.8008	28.5	2.1368
28.5	1.8012	28.5	2.1371
28.6	1.8004	28.6	2.1379
28.6	1.8008	28.6	2.1379
28.7	1.8012	28.6	2.1379
28.7	1.8004	28.7	2.1386
28.8	1.8001	28.7	2.1386
28.8	1.7997	28.8	2.1386
28.8	1.8012	28.8	2.1386
28.9	1.8001	28.9	2.139
28.9	1.7997	28.9	2.1397
29	1.7993	29	2.1397
29	1.8004	29	2.1401
29.1	1.7997	29.1	2.1401
29.1	1.8001	29.1	2.1401
29.2	1.7997	29.1	2.1408
29.2	1.799	29.2	2.1412
29.2	1.799	29.2	2.1416
29.3	1.7993	29.3	2.142
29.3	1.7986	29.3	2.1423
29.4	1.7986	29.4	2.1427
29.4	1.7978	29.4	2.142
29.5	1.799	29.4	2.1431
29.5	1.7982	29.5	2.1431
29.5	1.7967	29.5	2.1431
29.6	1.7975	29.6	2.1438
29.6	1.7971	29.6	2.1427
29.7	1.7978	29.7	2.1435
29.7	1.7986	29.7	2.1438
29.8	1.7971	29.8	2.1446
29.8	1.7975	29.8	2.1449
29.9	1.7964	29.8	2.1446
29.9	1.7975	29.9	2.1453
30	1.796	29.9	2.1453
30	1.7964	30	2.1446
30	1.796	30	2.1461
30.1	1.7956	30.1	2.1457
30.1	1.7952	30.1	2.1464
30.2	1.7967	30.2	2.1464
30.2	1.796	30.2	2.1457
30.3	1.7956	30.2	2.1457
30.3	1.7949	30.3	2.1464
30.4	1.7949	30.3	2.1472
30.4	1.7949	30.4	2.1468
30.4	1.7945	30.4	2.1472
30.5	1.7952	30.5	2.1475
30.5	1.7941	30.5	2.1479
30.6	1.7945	30.6	2.1475
30.6	1.7941	30.6	2.1479
30.7	1.7938	30.7	2.1487
30.7	1.7934	30.7	2.1483
30.8	1.7934	30.7	2.1487
30.8	1.7945	30.8	2.149
30.8	1.7941	30.8	2.1487
30.9	1.7938	30.9	2.1494
30.9	1.7934	30.9	2.149
31	1.7938	31	2.1494
31	1.7938	31	2.1501
31.1	1.793	31.1	2.1501
31.1	1.7926	31.1	2.1494
31.2	1.7926	31.1	2.1501
31.2	1.7926	31.2	2.1505
31.2	1.7923	31.2	2.1501
31.3	1.7923	31.3	2.1505
31.3	1.7919	31.3	2.152
31.4	1.7908	31.4	2.1513
31.4	1.7911	31.4	2.1513
31.5	1.7911	31.5	2.1513
31.5	1.7911	31.5	2.1516
31.6	1.7911	31.5	2.1528
31.6	1.7908	31.6	2.1528
31.6	1.7904	31.6	2.1535
31.7	1.7897	31.7	2.1531
31.7	1.7908	31.7	2.1531
31.8	1.7904	31.8	2.1539
31.8	1.7897	31.8	2.1542
31.9	1.79	31.8	2.1539
31.9	1.7897	31.9	2.1546
32	1.7893	31.9	2.1546
32	1.7885	32	2.1554
32	1.7897	32	2.155
32.1	1.7904	32.1	2.1557
32.1	1.7897	32.1	2.1554
32.2	1.7889	32.2	2.1546
32.2	1.7882	32.2	2.1561
32.3	1.7878	32.2	2.1561
32.3	1.7885	32.3	2.1557
32.4	1.7882	32.3	2.1565
32.4	1.7878	32.4	2.1576
32.4	1.7874	32.4	2.1572
32.5	1.7874	32.5	2.1576
32.5	1.7863	32.5	2.1583
32.6	1.7874	32.6	2.1576
32.6	1.7874	32.6	2.158
32.7	1.7871	32.6	2.1591
32.7	1.7859	32.7	2.1587
32.8	1.7874	32.7	2.1594
32.8	1.7859	32.8	2.1598
32.8	1.7867	32.8	2.1591
32.9	1.7863	32.9	2.1591
32.9	1.7863	32.9	2.1598
33	1.7863	33	2.1591
33	1.7852	33	2.1598
33.1	1.7863	33	2.1598
33.1	1.7852	33.1	2.1598
33.2	1.7856	33.1	2.1602
33.2	1.7852	33.2	2.1606
33.2	1.7859	33.2	2.1609
33.3	1.7837	33.3	2.1609
33.3	1.7833	33.3	2.1613
33.4	1.783	33.4	2.1609
33.4	1.7837	33.4	2.1617
33.5	1.783	33.4	2.1617
33.5	1.783	33.5	2.1624
33.6	1.7837	33.5	2.1628
33.6	1.7826	33.6	2.1628
33.6	1.7833	33.6	2.1628
33.7	1.783	33.7	2.1628
33.7	1.7818	33.7	2.1632
33.8	1.7826	33.8	2.1639
33.8	1.7822	33.8	2.1639
33.9	1.783	33.8	2.1643
33.9	1.7833	33.9	2.165
34	1.7833	33.9	2.1658
34	1.7822	34	2.165
34	1.7822	34	2.165
34.1	1.7822	34.1	2.1658
34.1	1.7818	34.1	2.1654
34.2	1.7822	34.2	2.1658
34.2	1.7826	34.2	2.1669
34.3	1.7807	34.2	2.1665
34.3	1.7811	34.3	2.1665
34.3	1.7818	34.3	2.1669
34.4	1.7807	34.4	2.1661
34.4	1.9467	34.4	2.1673
34.5	1.9433	34.5	2.1676
34.5	1.9225	34.5	2.1676
34.6	1.9161	34.6	2.1676
34.6	1.9042	34.6	2.168
34.7	1.915	34.6	2.1691
34.7	1.918	34.7	2.1684
34.7	1.9165	34.7	2.1691
34.8	1.9396	34.8	2.1699
34.8	1.9359	34.8	2.1688
34.9	1.9247	34.9	2.1695
34.9	1.8908	34.9	2.1695
35	1.9377	35	2.1699
35	1.9217	35	2.1695
35.1	1.9228	35	2.1706
35.1	1.8704	35.1	2.171
35.1	1.8905	35.1	2.1706
35.2	1.9362	35.2	2.1702
35.2	1.9351	35.2	2.171
35.3	1.9355	35.3	2.171
35.3	1.9351	35.3	2.171
35.4	1.9351	35.4	2.1717
35.4	1.9355	35.4	2.1714
35.5	1.934	35.4	2.1721
35.5	1.9336	35.5	2.1728
35.5	1.9336	35.5	2.1725
35.6	1.9336	35.6	2.1717
35.6	1.9329	35.6	2.1728
35.7	1.9292	35.7	2.1728
35.7	1.9362	35.7	2.1732
35.8	1.9359	35.8	2.174
35.8	1.9355	35.8	2.1743
35.9	1.9355	35.8	2.174
35.9	1.9359	35.9	2.1743
35.9	1.9355	35.9	2.174
36	1.9351	36	2.1743
36	1.9336	36	2.1743
36.1	1.934	36.1	2.1743
36.1	1.9336	36.1	2.1743
36.2	1.9228	36.2	2.1743
36.2	1.9351	36.2	2.1751
36.3	1.9347	36.2	2.1751
36.3	1.9329	36.3	2.1751
36.3	1.9225	36.3	2.1751
36.4	1.9325	36.4	2.1762
36.4	1.9314	36.4	2.1754
36.5	1.9336	36.5	2.1754
36.5	1.9318	36.5	2.1754
36.6	1.9299	36.5	2.1762
36.6	1.931	36.6	2.1762
36.7	1.9295	36.6	2.1766
36.7	1.9214	36.7	2.1769
36.7	1.9054	36.7	2.1773
36.8	1.9254	36.8	2.1769
36.8	1.9254	36.8	2.1766
36.9	1.9247	36.9	2.1777
36.9	1.7919	36.9	2.1769
37	1.937	37	2.1781
37	1.9065	37	2.1773
37.1	1.8946	37	2.1777
37.1	1.7677	37.1	2.1784
37.1	1.937	37.1	2.1784
37.2	1.9321	37.2	2.1788
37.2	1.9039	37.2	2.1788
37.3	1.9039	37.3	2.1788
37.3	1.9042	37.3	2.1792
37.4	1.9254	37.4	2.1788
37.4	1.8741	37.4	2.1792
37.5	1.9135	37.4	2.1799
37.5	1.9094	37.5	2.1795
37.5	1.9072	37.5	2.1795
37.6	1.9087	37.6	2.1799
37.6	1.9094	37.6	2.1799
37.7	1.8949	37.7	2.1803
37.7	1.8897	37.7	2.1814
37.8	1.8946	37.7	2.1807
37.8	1.9121	37.8	2.1818
37.8	1.9154	37.8	2.1818
37.9	1.9147	37.9	2.181
37.9	1.9158	37.9	2.1818
38	1.9154	38	2.1821
38	1.9135	38	2.1821
38.1	1.9121	38.1	2.1829
38.1	1.9147	38.1	2.1829
38.2	1.9068	38.1	2.1829
38.2	1.908	38.2	2.1833
38.3	1.9072	38.2	2.1836
38.3	1.9046	38.3	2.1829
38.3	1.9016	38.3	2.1833
38.4	1.9258	38.4	2.1844
38.4	1.9113	38.4	2.1844
38.5	1.8979	38.5	2.184
38.5	1.8998	38.5	2.1844
38.6	1.8961	38.5	2.1851
38.6	1.8968	38.6	2.1851
38.6	1.8797	38.6	2.1855
38.7	1.9109	38.7	2.1847
38.7	1.8975	38.7	2.1859
38.8	1.9295	38.8	2.1859
38.8	1.9158	38.8	2.187
38.9	1.9158	38.8	2.1866
38.9	1.9083	38.9	2.1866
39	1.8563	38.9	2.1874
39	1.9091	39	2.1866
39	1.8908	39	2.187
39.1	1.8905	39.1	2.1874
39.1	1.9266	39.1	2.1881
39.2	1.8897	39.2	2.1874
39.2	1.9057	39.2	2.1881
39.3	1.9061	39.2	2.1885
39.3	1.9243	39.3	2.1888
39.4	1.9202	39.3	2.1881
39.4	1.8871	39.4	2.1892
39.4	1.9176	39.4	2.1885
39.5	1.9169	39.5	2.1885
39.5	1.9147	39.5	2.1892
39.6	1.9068	39.6	2.1896
39.6	1.9035	39.6	2.1888
39.7	1.9028	39.6	2.1892
39.7	1.9031	39.7	2.1896
39.8	1.9024	39.7	2.19
39.8	1.902	39.8	2.1903
39.8	1.8987	39.8	2.1907
39.9	1.8935	39.9	2.1907
39.9	1.726	39.9	2.1907
40	1.937	40	2.1914
40	1.9366	40	2.1911
40.1	1.937	40	2.1914
40.1	1.7569	40.1	2.1914
40.2	1.6594	40.1	2.1922
40.2	1.6267	40.2	2.1922
40.2	1.7253	40.2	2.1922
40.3	1.8399	40.3	2.1922
40.3	1.7164	40.3	2.1926
40.4	1.9779	40.4	2.1926
40.4	1.9872	40.4	2.1929
40.5	1.8737	40.4	2.194
40.5	1.9872	40.5	2.1926
40.6	1.9865	40.5	2.1933
40.6	1.9932	40.6	2.1933
40.7	1.9883	40.6	2.1937
40.7	1.5259	40.7	2.1929
40.8	1.5441	40.7	2.1937
40.8	1.9872	40.8	2.1937
40.8	1.8842	40.8	2.1944
40.9	1.9065	40.8	2.194
40.9	1.9496	40.9	2.1948
41	1.9474	40.9	2.1944
41	1.944	41	2.1944
41.1	1.9422	41	2.1948
41.1	1.9414	41.1	2.1948
41.2	1.94	41.1	2.1948
41.2	1.937	41.2	2.1948
41.2	1.7443	41.2	2.1955
41.3	1.9266	41.2	2.1955
41.3	1.9336	41.3	2.1952
41.4	1.9147	41.3	2.197
41.4	1.9355	41.4	2.1959
41.5	1.9359	41.4	2.1967
41.5	1.9351	41.5	2.1963
41.6	1.934	41.5	2.1963
41.6	1.9314	41.6	2.1959
41.6	1.9336	41.6	2.197
41.7	1.9336	41.6	2.1974
41.7	1.9321	41.7	2.1974
41.8	1.9321	41.7	2.197
41.8	1.9303	41.8	2.1967
41.9	1.931	41.8	2.1978
41.9	1.9273	41.9	2.197
42	1.9251	41.9	2.1981
42	1.9295	42	2.1981
42	1.9303	42	2.1981
42.1	1.9288	42	2.1993
42.1	1.9277	42.1	2.1985
42.2	1.9277	42.1	2.1993
42.2	1.9269	42.2	2.1989
42.3	1.9277	42.2	2.1985
42.3	1.9262	42.3	2.1996
42.4	1.9258	42.3	2.1996
42.4	1.9262	42.4	2.1993
42.4	1.9254	42.4	2.2
42.5	1.9258	42.4	2.2007
42.5	1.9251	42.5	2.2004
42.6	1.9251	42.5	2.2011
42.6	1.9251	42.6	2.2007
42.7	1.9243	42.6	2.2011
42.7	1.924	42.7	2.2004
42.7	1.9243	42.7	2.2007
42.8	1.924	42.8	2.2007
42.8	1.9228	42.8	2.2011
42.9	1.9232	42.8	2.2015
42.9	1.9228	42.9	2.2019
43	1.9225	42.9	2.2019
43	1.9217	43	2.2022
43.1	1.9232	43	2.2022
43.1	1.9217	43.1	2.2022
43.1	1.9214	43.1	2.2015
43.2	1.9221	43.2	2.2015
43.2	1.9217	43.2	2.2022
43.3	1.921	43.2	2.2026
43.3	1.9214	43.3	2.2022
43.4	1.9202	43.3	2.2022
43.4	1.921	43.4	2.2026
43.5	1.9199	43.4	2.2033
43.5	1.9202	43.5	2.2033
43.5	1.9195	43.5	2.2037
43.6	1.9199	43.5	2.2037
43.6	1.9202	43.6	2.2041
43.7	1.9195	43.6	2.2041
43.7	1.9199	43.7	2.2041
43.8	1.9188	43.7	2.2041
43.8	1.9184	43.8	2.2041
43.9	1.9188	43.8	2.2048
43.9	1.9176	43.9	2.2052
43.9	1.9184	43.9	2.2056
44	1.918	44	2.2056
44	1.918	44	2.2056
44.1	1.9176	44	2.2063
44.1	1.9169	44.1	2.206
44.2	1.9169	44.1	2.2063
44.2	1.9173	44.2	2.2067
44.3	1.9173	44.2	2.2063
44.3	1.9169	44.3	2.2063
44.3	1.9169	44.3	2.2071
44.4	1.9154	44.4	2.2074
44.4	1.9161	44.4	2.2071
44.5	1.9165	44.4	2.2074
44.5	1.9165	44.5	2.2078
44.6	1.9165	44.5	2.2078
44.6	1.9161	44.6	2.2078
44.7	1.9165	44.6	2.2082
44.7	1.9147	44.7	2.2074
44.7	1.9147	44.7	2.2078
44.8	1.9143	44.8	2.2082
44.8	1.9139	44.8	2.2086
44.9	1.9143	44.8	2.2086
44.9	1.9147	44.9	2.2082
45	1.9147	44.9	2.2089
45	1.9135	45	2.2082
45	1.915	45	2.2093
45.1	1.9132	45.1	2.2093
45.1	1.9132	45.1	2.2089
45.2	1.9147	45.1	2.2097
45.2	1.9143	45.2	2.21
45.3	1.9128	45.2	2.2097
45.3	1.9128	45.3	2.21
45.4	1.9124	45.3	2.2104
45.4	1.9135	45.4	2.2104
45.4	1.9132	45.4	2.2108
45.5	1.9132	45.5	2.2112
45.5	1.9135	45.5	2.2112
45.6	1.9128	45.6	2.2115
45.6	1.9128	45.6	2.2115
45.7	1.9124	45.6	2.2115
45.7	1.9124	45.7	2.2115
45.8	1.9128	45.7	2.2115
45.8	1.9124	45.8	2.2108
45.8	1.9124	45.8	2.2115
45.9	1.9128	45.9	2.2119
45.9	1.9117	45.9	2.2119
46	1.9113	46	2.2123
46	1.9121	46	2.2123
46.1	1.9117	46	2.2126
46.1	1.9117	46.1	2.2123
46.2	1.9113	46.1	2.2123
46.2	1.9109	46.2	2.213
46.2	1.9109	46.2	2.2134
46.3	1.9109	46.3	2.2134
46.3	1.9106	46.3	2.2138
46.4	1.9124	46.4	2.2134
46.4	1.9117	46.4	2.2141
46.5	1.9113	46.4	2.2138
46.5	1.9102	46.5	2.2138
46.6	1.9106	46.5	2.2138
46.6	1.9102	46.6	2.2141
46.6	1.9109	46.6	2.2138
46.7	1.9098	46.7	2.2145
46.7	1.9109	46.7	2.2138
46.8	1.9106	46.7	2.2141
46.8	1.9102	46.8	2.2145
46.9	1.9106	46.8	2.2145
46.9	1.9102	46.9	2.2149
47	1.9102	46.9	2.2153
47	1.9102	47	2.216
47	1.9094	47	2.2153
47.1	1.9094	47.1	2.2156
47.1	1.9091	47.1	2.2156
47.2	1.9091	47.2	2.2167
47.2	1.9091	47.2	2.2167
47.3	1.9094	47.2	2.2171
47.3	1.9098	47.3	2.2171
47.4	1.9094	47.3	2.2171
47.4	1.9091	47.4	2.2171
47.4	1.9083	47.4	2.2182
47.5	1.9083	47.5	2.2175
47.5	1.9087	47.5	2.2171
47.6	1.908	47.6	2.2175
47.6	1.9083	47.6	2.2179
47.7	1.9072	47.6	2.2179
47.7	1.908	47.7	2.2179
47.8	1.9076	47.7	2.2182
47.8	1.9087	47.8	2.2182
47.8	1.9076	47.8	2.2179
47.9	1.908	47.9	2.2182
47.9	1.9083	47.9	2.2186
48	1.9072	48	2.219
48	1.9072	48	2.2186
48.1	1.9065	48	2.219
48.1	1.9065	48.1	2.2193
48.2	1.9068	48.1	2.2193
48.2	1.9068	48.2	2.2193
48.2	1.9065	48.2	2.219
48.3	1.9065	48.3	2.219
48.3	1.9068	48.3	2.219
48.4	1.9068	48.4	2.2197
48.4	1.9065	48.4	2.2197
48.5	1.9065	48.4	2.2208
48.5	1.9061	48.5	2.2205
48.5	1.9054	48.5	2.2205
48.6	1.9057	48.6	2.2212
48.6	1.9054	48.6	2.2208
48.7	1.9057	48.7	2.2212
48.7	1.9054	48.7	2.2216
48.8	1.9057	48.8	2.2216
48.8	1.9054	48.8	2.2219
48.9	1.9054	48.8	2.2212
48.9	1.9046	48.9	2.2219
48.9	1.9054	48.9	2.2223
49	1.9046	49	2.2212
49	1.905	49	2.2216
49.1	1.9046	49.1	2.2227
49.1	1.905	49.1	2.2216
49.2	1.9042	49.2	2.2231
49.2	1.905	49.2	2.2227
49.3	1.9046	49.2	2.2227
49.3	1.9042	49.3	2.2227
49.3	1.9046	49.3	2.2234
49.4	1.9042	49.4	2.2231
49.4	1.9046	49.4	2.2223
49.5	1.9039	49.5	2.2242
49.5	1.9046	49.5	2.2242
49.6	1.9042	49.6	2.2238
49.6	1.9039	49.6	2.2227
49.7	1.9031	49.6	2.2238
49.7	1.9035	49.7	2.2246
49.7	1.9039	49.7	2.2242
49.8	1.9039	49.8	2.2238
49.8	1.9031	49.8	2.2246
49.9	1.9028	49.9	2.2246
49.9	1.9024	49.9	2.2242
50	1.9035	50	2.2249
50	1.9024	50	2.2249
50.1	1.9028	50.1	2.2242
50.1	1.902	50.1	2.2246
50.1	1.9035	50.1	2.2253
50.2	1.9016	50.2	2.226
50.2	1.9028	50.2	2.2257
50.3	1.9028	50.3	2.226
50.3	1.9024	50.3	2.2253
50.4	1.9024	50.4	2.2268
50.4	1.902	50.4	2.2268
50.5	1.9016	50.5	2.2257
50.5	1.902	50.5	2.226
50.5	1.9009	50.5	2.226
50.6	1.902	50.6	2.2264
50.6	1.902	50.6	2.2268
50.7	1.9005	50.7	2.2268
50.7	1.9009	50.7	2.2272
50.8	1.9009	50.8	2.2264
50.8	1.9013	50.8	2.2268
50.9	1.9013	50.9	2.2275
50.9	1.9009	50.9	2.2275
50.9	1.9005	50.9	2.2279
51	1.9009	51	2.2272
51	1.9009	51	2.2275
51.1	1.9013	51.1	2.2279
51.1	1.9005	51.1	2.2272
51.2	1.9001	51.2	2.2279
51.2	1.9005	51.2	2.2279
51.2	1.9005	51.3	2.2275
51.3	1.9005	51.3	2.2283
51.3	1.9001	51.3	2.2279
51.4	1.9001	51.4	2.2283
51.4	1.9005	51.4	2.2283
51.5	1.8998	51.5	2.2298
51.5	1.9005	51.5	2.2283
51.6	1.8998	51.6	2.2279
51.6	1.9001	51.6	2.229
51.6	1.9001	51.7	2.229
51.7	1.8998	51.7	2.229
51.7	1.8994	51.7	2.2286
51.8	1.8998	51.8	2.2298
51.8	1.8998	51.8	2.2298
51.9	1.8994	51.9	2.2301
51.9	1.8998	51.9	2.2301
52	1.8994	52	2.2298
52	1.8994	52	2.2298
52.1	1.899	52.1	2.2305
52.1	1.8994	52.1	2.2298
52.1	1.8994	52.1	2.2301
52.2	1.8987	52.2	2.2301
52.2	1.8983	52.2	2.2301
52.3	1.8987	52.3	2.2309
52.3	1.8975	52.3	2.2305
52.4	1.8987	52.4	2.2301
52.4	1.8987	52.4	2.2305
52.4	1.8987	52.5	2.2316
52.5	1.8975	52.5	2.2309
52.5	1.8972	52.5	2.2309
52.6	1.8961	52.6	2.2316
52.6	1.8979	52.6	2.2313
52.7	1.8979	52.7	2.2316
52.7	1.8968	52.7	2.2324
52.8	1.8975	52.8	2.232
52.8	1.8964	52.8	2.232
52.8	1.8961	52.9	2.2327
52.9	1.8964	52.9	2.2324
52.9	1.8961	52.9	2.2324
53	1.8964	53	2.2331
53	1.8964	53	2.2335
53.1	1.8961	53.1	2.2335
53.1	1.8957	53.1	2.2327
53.2	1.8953	53.2	2.2327
53.2	1.8961	53.2	2.2327
53.2	1.8953	53.3	2.2339
53.3	1.8961	53.3	2.2335
53.3	1.8953	53.3	2.2335
53.4	1.8953	53.4	2.2339
53.4	1.8961	53.4	2.2339
53.5	1.8957	53.5	2.2335
53.5	1.8957	53.5	2.2342
53.6	1.8949	53.6	2.2339
53.6	1.8949	53.6	2.2339
53.6	1.8946	53.7	2.2342
53.7	1.8949	53.7	2.2346
53.7	1.8946	53.7	2.2346
53.8	1.8949	53.8	2.2342
53.8	1.8946	53.8	2.2346
53.9	1.8946	53.9	2.2346
53.9	1.8942	53.9	2.2342
54	1.8946	54	2.235
54	1.8946	54	2.2353
54	1.8949	54.1	2.235
54.1	1.8942	54.1	2.235
54.1	1.8949	54.1	2.2357
54.2	1.8938	54.2	2.2361
54.2	1.8942	54.2	2.2357
54.3	1.8942	54.3	2.2361
54.3	1.8942	54.3	2.2361
54.4	1.8942	54.4	2.2357
54.4	1.8935	54.4	2.2365
54.4	1.8946	54.5	2.2365
54.5	1.8942	54.5	2.2357
54.5	1.8931	54.5	2.2365
54.6	1.8938	54.6	2.2365
54.6	1.8942	54.6	2.2365
54.7	1.8935	54.7	2.2372
54.7	1.8927	54.7	2.2372
54.8	1.8927	54.8	2.2368
54.8	1.8927	54.8	2.2368
54.8	1.8927	54.9	2.2372
54.9	1.8938	54.9	2.2372
54.9	1.8923	54.9	2.2376
55	1.8916	55	2.2376
55	1.8931	55	2.2379
55.1	1.8916	55.1	2.2383
55.1	1.8931	55.1	2.2391
55.2	1.8912	55.2	2.2383
55.2	1.8927	55.2	2.2379
55.2	1.8927	55.3	2.2383
55.3	1.8923	55.3	2.2391
55.3	1.8916	55.3	2.2391
55.4	1.8905	55.4	2.2391
55.4	1.8897	55.4	2.2387
55.5	1.8905	55.5	2.2391
55.5	1.8905	55.5	2.2394
55.6	1.8905	55.6	2.2398
55.6	1.8905	55.6	2.2398
55.6	1.8897	55.7	2.2391
55.7	1.8897	55.7	2.2398
55.7	1.8894	55.7	2.2402
55.8	1.8894	55.8	2.2398
55.8	1.8897	55.8	2.2398
55.9	1.8905	55.9	2.2402
55.9	1.8901	55.9	2.2406
55.9	1.8901	56	2.2409
56	1.8886	56	2.2398
56	1.8897	56.1	2.2402
56.1	1.8894	56.1	2.2409
56.1	1.8897	56.2	2.2409
56.2	1.8894	56.2	2.2413
56.2	1.8894	56.2	2.2413
56.3	1.8897	56.3	2.2409
56.3	1.8894	56.3	2.2417
56.4	1.889	56.4	2.2413
56.4	1.889	56.4	2.2409
56.4	1.8894	56.5	2.2409
56.5	1.889	56.5	2.2409
56.5	1.8886	56.6	2.242
56.6	1.8886	56.6	2.2413
56.6	1.8886	56.6	2.2413
56.7	1.8882	56.7	2.2409
56.7	1.8882	56.7	2.2417
56.8	1.8882	56.8	2.2424
56.8	1.8882	56.8	2.2413
56.8	1.8882	56.9	2.2413
56.9	1.8882	56.9	2.2417
56.9	1.8875	57	2.242
57	1.8875	57	2.2424
57	1.8875	57	2.2435
57.1	1.8875	57.1	2.2417
57.1	1.8875	57.1	2.2432
57.1	1.8871	57.2	2.2443
57.2	1.8871	57.2	2.2424
57.2	1.8875	57.3	2.2435
57.3	1.8871	57.3	2.2439
57.3	1.8871	57.4	2.2439
57.4	1.8868	57.4	2.2439
57.4	1.8875	57.4	2.2443
57.5	1.8864	57.5	2.2443
57.5	1.8864	57.5	2.2443
57.6	1.8871	57.6	2.2446
57.6	1.886	57.6	2.2443
57.6	1.8864	57.7	2.2443
57.7	1.8868	57.7	2.245
57.7	1.8864	57.8	2.2454
57.8	1.8845	57.8	2.2454
57.8	1.8853	57.8	2.245
57.9	1.886	57.9	2.2454
57.9	1.8864	57.9	2.2458
58	1.8856	58	2.2461
58	1.886	58	2.2458
58	1.8845	58.1	2.2454
58.1	1.8838	58.1	2.2458
58.1	1.8838	58.1	2.2461
58.2	1.8856	58.2	2.2454
58.2	1.8856	58.2	2.2454
58.3	1.8853	58.3	2.2454
58.3	1.8842	58.3	2.2454
58.3	1.8838	58.4	2.2458
58.4	1.8845	58.4	2.2461
58.4	1.8834	58.5	2.2469
58.5	1.883	58.5	2.2465
58.5	1.8845	58.5	2.2469
58.6	1.883	58.6	2.2469
58.6	1.8842	58.6	2.2469
58.7	1.8838	58.7	2.2469
58.7	1.883	58.7	2.2472
58.8	1.8838	58.8	2.2469
58.8	1.8838	58.8	2.2469
58.8	1.8834	58.9	2.2476
58.9	1.8838	58.9	2.2476
58.9	1.8823	58.9	2.248
59	1.8834	59	2.248
59	1.8827	59	2.2484
59.1	1.8838	59.1	2.248
59.1	1.883	59.1	2.2484
59.1	1.8827	59.2	2.248
59.2	1.8827	59.2	2.248
59.2	1.8819	59.3	2.2476
59.3	1.8823	59.3	2.2487
59.3	1.8827	59.3	2.2487
59.4	1.8823	59.4	2.2487
59.4	1.8819	59.4	2.2491
59.5	1.8819	59.5	2.2491
59.5	1.8823	59.5	2.2487
59.5	1.8819	59.6	2.2487
59.6	1.8815	59.6	2.2491
59.6	1.8819	59.7	2.2491
59.7	1.8815	59.7	2.2495
59.7	1.8819	59.8	2.2495
59.8	1.8815	59.8	2.2491
59.8	1.8815	59.8	2.2495
59.9	1.8812	59.9	2.2499
59.9	1.8815	59.9	2.2502
59.9	1.8812	60	2.2502
60	1.8812	60	2.2502
60	1.8804	60.1	2.2506
60.1	1.8804	60.1	2.2502
60.1	1.8808	60.1	2.2502
60.2	1.8804	60.2	2.2502
60.2	1.8808	60.2	2.2517
60.3	1.8801	60.3	2.2517
60.3	1.8786	60.3	2.2517
60.3	1.8801	60.4	2.2513
60.4	1.8797	60.4	2.2517
60.4	1.8789	60.5	2.2513
60.5	1.8778	60.5	2.2517
60.5	1.8782	60.5	2.2517
60.6	1.8793	60.6	2.2517
60.6	1.8789	60.6	2.2525
60.7	1.8797	60.7	2.2525
60.7	1.8778	60.7	2.2525
60.7	1.8775	60.8	2.2528
60.8	1.8771	60.8	2.2532
60.8	1.8789	60.9	2.2525
60.9	1.8786	60.9	2.2528
60.9	1.8771	60.9	2.2528
61	1.8786	61	2.2536
61	1.8778	61	2.2528
61.1	1.8775	61.1	2.2532
61.1	1.8771	61.1	2.2536
61.1	1.8771	61.2	2.2536
61.2	1.8775	61.2	2.2536
61.2	1.8767	61.3	2.2528
61.3	1.8775	61.3	2.2543
61.3	1.8778	61.3	2.2539
61.4	1.8763	61.4	2.2543
61.4	1.8771	61.4	2.2539
61.5	1.8763	61.5	2.2543
61.5	1.8763	61.5	2.2543
61.5	1.8763	61.6	2.2547
61.6	1.876	61.6	2.2539
61.6	1.8767	61.7	2.2547
61.7	1.8756	61.7	2.2543
61.7	1.876	61.7	2.2543
61.8	1.8767	61.8	2.2551
61.8	1.8767	61.8	2.2547
61.9	1.8763	61.9	2.2554
61.9	1.8752	61.9	2.2551
61.9	1.8763	62	2.2551
62	1.8749	62	2.2551
62	1.8763	62.1	2.2558
62.1	1.8749	62.1	2.2554
62.1	1.8752	62.1	2.2558
62.2	1.8763	62.2	2.2554
62.2	1.8749	62.2	2.2551
62.3	1.8752	62.3	2.2562
62.3	1.8741	62.3	2.2562
62.3	1.8737	62.4	2.2562
62.4	1.876	62.4	2.2558
62.4	1.876	62.5	2.2558
62.5	1.8737	62.5	2.2562
62.5	1.8741	62.6	2.2565
62.6	1.8737	62.6	2.2569
62.6	1.8734	62.6	2.2565
62.7	1.873	62.7	2.2565
62.7	1.8745	62.7	2.2573
62.7	1.8737	62.8	2.2569
62.8	1.873	62.8	2.2573
62.8	1.873	62.9	2.2577
62.9	1.873	62.9	2.2573
62.9	1.8737	62.9	2.2577
63	1.873	63	2.2569
63	1.873	63	2.2569
63	1.8726	63.1	2.2573
63.1	1.8726	63.1	2.2573
63.1	1.8726	63.2	2.258
63.2	1.8734	63.2	2.2577
63.2	1.873	63.3	2.2577
63.3	1.873	63.3	2.258
63.3	1.8726	63.3	2.2577
63.4	1.873	63.4	2.258
63.4	1.8726	63.4	2.258
63.4	1.8719	63.5	2.258
63.5	1.8722	63.5	2.2577
63.5	1.8722	63.6	2.2588
63.6	1.873	63.6	2.258
63.6	1.8711	63.7	2.2588
63.7	1.8726	63.7	2.2584
63.7	1.8726	63.7	2.258
63.8	1.8722	63.8	2.2592
63.8	1.8726	63.8	2.2595
63.8	1.8715	63.9	2.2595
63.9	1.8722	63.9	2.2588
63.9	1.8719	64	2.2592
64	1.8711	64	2.2595
64	1.8711	64.1	2.2592
64.1	1.8715	64.1	2.2595
64.1	1.8708	64.1	2.2595
64.2	1.8708	64.2	2.2599
64.2	1.8711	64.2	2.2592
64.2	1.8704	64.3	2.2599
64.3	1.8704	64.3	2.2603
64.3	1.87	64.4	2.2606
64.4	1.87	64.4	2.2603
64.4	1.87	64.4	2.2603
64.5	1.8696	64.5	2.2606
64.5	1.8693	64.5	2.261
64.6	1.8693	64.6	2.2606
64.6	1.8696	64.6	2.2606
64.6	1.8693	64.7	2.2603
64.7	1.8689	64.7	2.261
64.7	1.8689	64.8	2.2614
64.8	1.8685	64.8	2.2606
64.8	1.8682	64.8	2.2614
64.9	1.8682	64.9	2.2614
64.9	1.8685	64.9	2.2614
65	1.8682	65	2.2621
65	1.8682	65	2.2618
65	1.8685	65.1	2.2614
65.1	1.8678	65.1	2.2614
65.1	1.8678	65.2	2.2625
65.2	1.8659	65.2	2.2618
65.2	1.8667	65.2	2.2621
65.3	1.8663	65.3	2.2618
65.3	1.8663	65.3	2.2614
65.3	1.867	65.4	2.2621
65.4	1.8659	65.4	2.2625
65.4	1.8659	65.5	2.2629
65.5	1.867	65.5	2.2632
65.5	1.867	65.6	2.2632
65.6	1.8667	65.6	2.2629
65.6	1.8656	65.6	2.2621
65.7	1.8656	65.7	2.2621
65.7	1.8667	65.7	2.2625
65.7	1.8659	65.8	2.2629
65.8	1.8659	65.8	2.2629
65.8	1.8663	65.9	2.2625
65.9	1.8652	65.9	2.2629
65.9	1.8656	66	2.2629
66	1.8648	66	2.2632
66	1.8648	66	2.2636
66.1	1.8656	66.1	2.2636
66.1	1.8656	66.1	2.264
66.1	1.8648	66.2	2.264
66.2	1.8648	66.2	2.2636
66.2	1.8659	66.3	2.264
66.3	1.8641	66.3	2.2636
66.3	1.8652	66.4	2.264
66.4	1.8644	66.4	2.2647
66.4	1.8648	66.4	2.2636
66.5	1.8644	66.5	2.2644
66.5	1.8652	66.5	2.2644
66.5	1.8644	66.6	2.2644
66.6	1.8648	66.6	2.2651
66.6	1.8648	66.7	2.2647
66.7	1.8641	66.7	2.2655
66.7	1.8641	66.8	2.2651
66.8	1.8641	66.8	2.2655
66.8	1.8637	66.8	2.2658
66.9	1.8641	66.9	2.2658
66.9	1.8629	66.9	2.2662
66.9	1.8641	67	2.2658
67	1.8629	67	2.2655
67	1.8633	67.1	2.2655
67.1	1.8626	67.1	2.2662
67.1	1.8626	67.2	2.2662
67.2	1.8629	67.2	2.267
67.2	1.8626	67.2	2.2662
67.2	1.8626	67.3	2.2658
67.3	1.8626	67.3	2.2655
67.3	1.8626	67.4	2.2647
67.4	1.8626	67.4	2.2666
67.4	1.8626	67.5	2.2666
67.5	1.8626	67.5	2.2662
67.5	1.8626	67.6	2.2666
67.6	1.8611	67.6	2.2666
67.6	1.8611	67.6	2.2673
67.6	1.8607	67.7	2.267
67.7	1.8622	67.7	2.2681
67.7	1.8618	67.8	2.267
67.8	1.8607	67.8	2.2673
67.8	1.8618	67.9	2.267
67.9	1.8607	67.9	2.2673
67.9	1.8611	68	2.2673
68	1.8603	68	2.2677
68	1.8607	68	2.2673
68	1.8611	68.1	2.2677
68.1	1.86	68.1	2.2677
68.1	1.86	68.2	2.2685
68.2	1.8615	68.2	2.2681
68.2	1.8592	68.3	2.2685
68.3	1.8592	68.3	2.2685
68.3	1.86	68.4	2.2681
68.4	1.8596	68.4	2.2685
68.4	1.86	68.4	2.2685
68.4	1.8596	68.5	2.2685
68.5	1.8592	68.5	2.2685
68.5	1.8592	68.6	2.2685
68.6	1.8589	68.6	2.2677
68.6	1.8592	68.7	2.2688
68.7	1.8596	68.7	2.2681
68.7	1.8592	68.8	2.2685
68.8	1.8592	68.8	2.2685
68.8	1.8585	68.8	2.2692
68.8	1.8585	68.9	2.2696
68.9	1.8585	68.9	2.2696
68.9	1.8585	69	2.2685
69	1.8581	69	2.2696
69	1.8577	69.1	2.2692
69.1	1.8577	69.1	2.2688
69.1	1.8577	69.2	2.2696
69.2	1.857	69.2	2.2703
69.2	1.857	69.2	2.2699
69.2	1.857	69.3	2.2696
69.3	1.857	69.3	2.2696
69.3	1.8566	69.4	2.2703
69.4	1.8566	69.4	2.2711
69.4	1.8566	69.5	2.2699
69.5	1.8566	69.5	2.2707
69.5	1.8566	69.6	2.2703
69.6	1.8555	69.6	2.2699
69.6	1.8566	69.6	2.2707
69.6	1.8551	69.7	2.2703
69.7	1.8551	69.7	2.2707
69.7	1.8563	69.8	2.2711
69.8	1.8563	69.8	2.2711
69.8	1.8555	69.9	2.2711
69.9	1.8555	69.9	2.2714
69.9	1.8551	70	2.2707
70	1.8548	70	2.2711
70	1.8563	70	2.2714
70	1.8551	70.1	2.2711
70.1	1.8544	70.1	2.2703
70.1	1.8548	70.2	2.2714
70.2	1.8551	70.2	2.2707
70.2	1.8548	70.3	2.2714
70.3	1.8548	70.3	2.2714
70.3	1.8544	70.3	2.2718
70.4	1.854	70.4	2.2718
70.4	1.8544	70.4	2.2718
70.4	1.8536	70.5	2.2722
70.5	1.8536	70.5	2.2714
70.5	1.8544	70.6	2.2714
70.6	1.8548	70.6	2.2725
70.6	1.8536	70.7	2.2722
70.7	1.8536	70.7	2.2725
70.7	1.8536	70.7	2.2729
70.8	1.8544	70.8	2.2733
70.8	1.8544	70.8	2.2725
70.8	1.8544	70.9	2.2725
70.9	1.8536	70.9	2.2744
70.9	1.8533	71	2.2737
71	1.8536	71	2.2729
71	1.8536	71.1	2.2729
71.1	1.8529	71.1	2.2729
71.1	1.8529	71.2	2.2729
71.1	1.8525	71.2	2.2729
71.2	1.8529	71.2	2.2733
71.2	1.8522	71.3	2.2733
71.3	1.8522	71.3	2.2737
71.3	1.8522	71.4	2.2737
71.4	1.8522	71.4	2.274
71.4	1.8518	71.5	2.2744
71.5	1.8522	71.5	2.2744
71.5	1.8518	71.6	2.274
71.5	1.8518	71.6	2.2748
71.6	1.8518	71.6	2.2748
71.6	1.8514	71.7	2.2751
71.7	1.8514	71.7	2.274
71.7	1.8514	71.8	2.2751
71.8	1.851	71.8	2.2751
71.8	1.851	71.9	2.2755
71.9	1.851	71.9	2.2751
71.9	1.8518	72	2.2759
71.9	1.8514	72	2.2759
72	1.851	72	2.2763
72	1.851	72.1	2.2755
72.1	1.851	72.1	2.2766
72.1	1.851	72.2	2.2755
72.2	1.8507	72.2	2.2751
72.2	1.851	72.3	2.2759
72.3	1.8507	72.3	2.2759
72.3	1.8507	72.4	2.2759
72.3	1.8507	72.4	2.2755
72.4	1.8499	72.4	2.2766
72.4	1.851	72.5	2.2763
72.5	1.8496	72.5	2.2755
72.5	1.8496	72.6	2.2766
72.6	1.8499	72.6	2.2766
72.6	1.8503	72.7	2.2766
72.7	1.8496	72.7	2.2763
72.7	1.8488	72.8	2.2774
72.7	1.8496	72.8	2.277
72.8	1.8484	72.8	2.2766
72.8	1.8492	72.9	2.2774
72.9	1.8492	72.9	2.2778
72.9	1.8492	73	2.2774
73	1.8492	73	2.277
73	1.8496	73.1	2.277
73.1	1.8481	73.1	2.2781
73.1	1.8484	73.2	2.2766
73.1	1.8484	73.2	2.2781
73.2	1.8481	73.2	2.2774
73.2	1.8484	73.3	2.277
73.3	1.8484	73.3	2.2778
73.3	1.8484	73.4	2.2774
73.4	1.8473	73.4	2.277
73.4	1.8469	73.5	2.2781
73.5	1.8484	73.5	2.2785
73.5	1.8466	73.6	2.2774
73.5	1.8469	73.6	2.2789
73.6	1.8466	73.6	2.2785
73.6	1.8473	73.7	2.2785
73.7	1.8473	73.7	2.2785
73.7	1.8458	73.8	2.2789
73.8	1.8458	73.8	2.2792
73.8	1.8451	73.9	2.2785
73.9	1.8451	73.9	2.2789
73.9	1.8469	73.9	2.2792
73.9	1.8455	74	2.2792
74	1.8458	74	2.2785
74	1.8458	74.1	2.2792
74.1	1.8455	74.1	2.2792
74.1	1.8458	74.2	2.2785
74.2	1.8458	74.2	2.2792
74.2	1.8455	74.3	2.2796
74.3	1.8451	74.3	2.2804
74.3	1.8451	74.4	2.28
74.3	1.8451	74.4	2.2804
74.4	1.8455	74.4	2.28
74.4	1.8451	74.5	2.28
74.5	1.8455	74.5	2.28
74.5	1.8451	74.6	2.2807
74.6	1.8443	74.6	2.2804
74.6	1.8443	74.7	2.2804
74.6	1.8443	74.7	2.2804
74.7	1.844	74.8	2.2807
74.7	1.8443	74.8	2.2807
74.8	1.844	74.8	2.2804
74.8	1.8432	74.9	2.2807
74.9	1.8436	74.9	2.2807
74.9	1.8432	75	2.2811
75	1.8432	75	2.2807
75	1.8432	75.1	2.2807
75	1.8436	75.1	2.2804
75.1	1.8429	75.2	2.2818
75.1	1.8436	75.2	2.2818
75.2	1.8436	75.2	2.2815
75.2	1.8425	75.3	2.2818
75.3	1.8429	75.3	2.2818
75.3	1.8421	75.4	2.2815
75.4	1.8421	75.4	2.2815
75.4	1.8414	75.5	2.2822
75.4	1.841	75.5	2.2818
75.5	1.8417	75.6	2.2818
75.5	1.8406	75.6	2.2826
75.6	1.8414	75.6	2.2822
75.6	1.841	75.7	2.2822
75.7	1.841	75.7	2.283
75.7	1.8406	75.8	2.2826
75.8	1.8406	75.8	2.283
75.8	1.8395	75.9	2.283
75.8	1.8406	75.9	2.2826
75.9	1.8406	75.9	2.2837
75.9	1.8395	76	2.283
76	1.8395	76	2.2833
76	1.8403	76.1	2.2841
76.1	1.8403	76.1	2.2837
76.1	1.8395	76.2	2.2833
76.2	1.8395	76.2	2.2833
76.2	1.8403	76.3	2.2837
76.2	1.8391	76.3	2.2833
76.3	1.8395	76.3	2.2833
76.3	1.8391	76.4	2.2833
76.4	1.8395	76.4	2.2841
76.4	1.8391	76.5	2.2844
76.5	1.8391	76.5	2.2844
76.5	1.8391	76.6	2.2837
76.6	1.8391	76.6	2.2837
76.6	1.8384	76.7	2.2844
76.6	1.8391	76.7	2.2848
76.7	1.8388	76.7	2.2844
76.7	1.838	76.8	2.2841
76.8	1.8384	76.8	2.2844
76.8	1.838	76.9	2.2852
76.9	1.8373	76.9	2.2844
76.9	1.8384	77	2.2844
77	1.8388	77	2.2844
77	1.8384	77.1	2.2848
77	1.838	77.1	2.2852
77.1	1.838	77.1	2.2848
77.1	1.838	77.2	2.2848
77.2	1.8373	77.2	2.2848
77.2	1.8369	77.3	2.2859
77.3	1.8373	77.3	2.2856
77.3	1.8369	77.4	2.2863
77.4	1.8373	77.4	2.2852
77.4	1.8376	77.5	2.2863
77.4	1.8376	77.5	2.2859
77.5	1.8376	77.5	2.2863
77.5	1.8369	77.6	2.2867
77.6	1.8373	77.6	2.2859
77.6	1.8376	77.7	2.2863
77.7	1.8373	77.7	2.2867
77.7	1.8369	77.8	2.2863
77.8	1.8365	77.8	2.2859
77.8	1.8373	77.9	2.2867
77.8	1.8362	77.9	2.2863
77.9	1.8362	77.9	2.2874
77.9	1.8362	78	2.2867
78	1.8354	78	2.2863
78	1.8354	78.1	2.2867
78.1	1.8343	78.1	2.2863
78.1	1.835	78.2	2.2863
78.2	1.8354	78.2	2.2874
78.2	1.835	78.3	2.2882
78.2	1.8347	78.3	2.2874
78.3	1.835	78.3	2.2878
78.3	1.835	78.4	2.2874
78.4	1.8347	78.4	2.2874
78.4	1.8354	78.5	2.2871
78.5	1.8347	78.5	2.2874
78.5	1.835	78.6	2.2878
78.5	1.8354	78.6	2.2871
78.6	1.8347	78.7	2.2885
78.6	1.8343	78.7	2.2882
78.7	1.8347	78.7	2.2882
78.7	1.8347	78.8	2.2882
78.8	1.8347	78.8	2.2882
78.8	1.8339	78.9	2.2889
78.9	1.8343	78.9	2.2885
78.9	1.8339	79	2.2889
78.9	1.8343	79	2.2882
79	1.8343	79.1	2.2882
79	1.8343	79.1	2.2885
79.1	1.8339	79.1	2.2889
79.1	1.8336	79.2	2.2893
79.2	1.8336	79.2	2.2882
79.2	1.8336	79.3	2.2893
79.3	1.8336	79.3	2.2889
79.3	1.8336	79.4	2.2893
79.3	1.8328	79.4	2.2897
79.4	1.8332	79.5	2.2893
79.4	1.8332	79.5	2.2897
79.5	1.8324	79.5	2.2893
79.5	1.8321	79.6	2.2893
79.6	1.8324	79.6	2.2897
79.6	1.8324	79.7	2.2893
79.6	1.8321	79.7	2.2904
79.7	1.8313	79.8	2.29
79.7	1.831	79.8	2.2893
79.8	1.8317	79.9	2.2897
79.8	1.8313	79.9	2.29
79.9	1.8317	79.9	2.2904
79.9	1.8298	80	2.29
80	1.8295	80	2.29
80	1.8291	80.1	2.2904
80	1.8306	80.1	2.2904
80.1	1.8306	80.2	2.29
80.1	1.8291	80.2	2.29
80.2	1.8291	80.3	2.2904
80.2	1.8298	80.3	2.2908
80.3	1.8287	80.3	2.2911
80.3	1.8295	80.4	2.2908
80.4	1.8291	80.4	2.2904
80.4	1.8287	80.5	2.2908
80.4	1.8295	80.5	2.2915
80.5	1.8287	80.6	2.2911
80.5	1.828	80.6	2.2919
80.6	1.828	80.7	2.2923
80.6	1.8283	80.7	2.2923
80.7	1.8283	80.7	2.2919
80.7	1.8287	80.8	2.2919
80.8	1.8283	80.8	2.2926
80.8	1.8276	80.9	2.2926
80.8	1.828	80.9	2.2926
80.9	1.828	81	2.2926
80.9	1.8283	81	2.2926
81	1.828	81.1	2.293
81	1.8272	81.1	2.2926
81.1	1.828	81.1	2.2926
81.1	1.8276	81.2	2.2934
81.2	1.8276	81.2	2.2938
81.2	1.828	81.3	2.293
81.2	1.8276	81.3	2.2934
81.3	1.8276	81.4	2.293
81.3	1.8272	81.4	2.2934
81.4	1.8272	81.5	2.2938
81.4	1.8272	81.5	2.2926
81.5	1.8269	81.5	2.2938
81.5	1.8269	81.6	2.2941
81.5	1.8272	81.6	2.2938
81.6	1.8272	81.7	2.2934
81.6	1.8272	81.7	2.293
81.7	1.8272	81.8	2.2945
81.7	1.8269	81.8	2.2941
81.8	1.8254	81.9	2.2941
81.8	1.8261	81.9	2.2941
81.9	1.8265	81.9	2.2945
81.9	1.8265	82	2.2945
81.9	1.8257	82	2.2949
82	1.8254	82.1	2.2945
82	1.8265	82.1	2.2945
82.1	1.8261	82.2	2.2945
82.1	1.8265	82.2	2.2949
82.2	1.825	82.3	2.2949
82.2	1.8254	82.3	2.2945
82.2	1.8254	82.4	2.2949
82.3	1.825	82.4	2.2949
82.3	1.8254	82.4	2.2952
82.4	1.8246	82.5	2.2952
82.4	1.825	82.5	2.2956
82.5	1.8243	82.6	2.296
82.5	1.8239	82.6	2.2964
82.6	1.8254	82.7	2.2952
82.6	1.8246	82.7	2.2964
82.6	1.8246	82.8	2.2967
82.7	1.8231	82.8	2.2967
82.7	1.8239	82.8	2.296
82.8	1.8246	82.9	2.296
82.8	1.8235	82.9	2.2964
82.9	1.8235	83	2.296
82.9	1.8246	83	2.2967
83	1.8243	83.1	2.2971
83	1.8243	83.1	2.2964
83	1.8228	83.2	2.2967
83.1	1.8239	83.2	2.2967
83.1	1.8231	83.2	2.2964
83.2	1.8243	83.3	2.2967
83.2	1.8231	83.3	2.2978
83.3	1.8228	83.4	2.2971
83.3	1.8224	83.4	2.2971
83.4	1.8228	83.5	2.2975
83.4	1.8231	83.5	2.2978
83.4	1.8224	83.6	2.2967
83.5	1.8224	83.6	2.2978
83.5	1.8228	83.6	2.2978
83.6	1.8224	83.7	2.2971
83.6	1.8224	83.7	2.2982
83.7	1.822	83.8	2.2971
83.7	1.8217	83.8	2.2975
83.8	1.8213	83.9	2.2978
83.8	1.8213	83.9	2.2978
83.8	1.8209	84	2.2982
83.9	1.8213	84	2.2978
83.9	1.8209	84	2.2986
84	1.8205	84.1	2.2982
84	1.8202	84.1	2.299
84.1	1.8205	84.2	2.299
84.1	1.8205	84.2	2.2982
84.1	1.8202	84.3	2.2986
84.2	1.8202	84.3	2.2986
84.2	1.819	84.4	2.299
84.3	1.819	84.4	2.2986
84.3	1.819	84.4	2.2986
84.4	1.819	84.5	2.299
84.4	1.819	84.5	2.2986
84.5	1.8187	84.6	2.299
84.5	1.819	84.6	2.299
84.5	1.8183	84.7	2.2993
84.6	1.8183	84.7	2.299
84.6	1.8183	84.8	2.2997
84.7	1.8179	84.8	2.3001
84.7	1.8179	84.8	2.3001
84.8	1.8183	84.9	2.2993
84.8	1.8183	84.9	2.2997
84.9	1.8179	85	2.3001
84.9	1.8176	85	2.2997
84.9	1.8176	85.1	2.299
85	1.8176	85.1	2.2993
85	1.8172	85.2	2.2993
85.1	1.8172	85.2	2.3004
85.1	1.8176	85.2	2.3004
85.2	1.8172	85.3	2.3004
85.2	1.8168	85.3	2.3001
85.3	1.8172	85.4	2.3004
85.3	1.8164	85.4	2.3004
85.3	1.8164	85.5	2.3008
85.4	1.8172	85.5	2.3004
85.4	1.8164	85.6	2.3004
85.5	1.8164	85.6	2.3008
85.5	1.8161	85.6	2.3004
85.6	1.8161	85.7	2.3008
85.6	1.8168	85.7	2.3008
85.6	1.8161	85.8	2.3008
85.7	1.8164	85.8	2.3004
85.7	1.8161	85.9	2.3016
85.8	1.8153	85.9	2.3008
85.8	1.8161	86	2.3012
85.9	1.8161	86	2.3012
85.9	1.8157	86	2.3016
86	1.8153	86.1	2.3016
86	1.8161	86.1	2.3019
86	1.8161	86.2	2.3016
86.1	1.8157	86.2	2.3023
86.1	1.8157	86.3	2.3023
86.2	1.815	86.3	2.3019
86.2	1.8153	86.4	2.3027
86.3	1.8157	86.4	2.3027
86.3	1.8161	86.4	2.3027
86.4	1.8146	86.5	2.3034
86.4	1.8138	86.5	2.3034
86.4	1.8142	86.6	2.3027
86.5	1.8142	86.6	2.3038
86.5	1.8138	86.7	2.3027
86.6	1.8138	86.7	2.3031
86.6	1.8142	86.8	2.3031
86.7	1.8138	86.8	2.3027
86.7	1.8138	86.8	2.3034
86.8	1.8135	86.9	2.3038
86.8	1.8131	86.9	2.3042
86.8	1.8127	87	2.3042
86.9	1.8138	87	2.3038
86.9	1.812	87.1	2.3038
87	1.8131	87.1	2.3038
87	1.8135	87.2	2.3045
87.1	1.8124	87.2	2.3045
87.1	1.8131	87.3	2.3053
87.1	1.8131	87.3	2.3049
87.2	1.8127	87.3	2.3049
87.2	1.8127	87.4	2.306
87.3	1.8127	87.4	2.3053
87.3	1.8127	87.5	2.306
87.4	1.8127	87.5	2.3057
87.4	1.8116	87.6	2.306
87.5	1.8116	87.6	2.3057
87.5	1.8131	87.7	2.3053
87.5	1.8116	87.7	2.306
87.6	1.8112	87.7	2.3064
87.6	1.8124	87.8	2.306
87.7	1.8127	87.8	2.3064
87.7	1.812	87.9	2.3068
87.8	1.8109	87.9	2.3068
87.8	1.8124	88	2.306
87.9	1.8109	88	2.3068
87.9	1.812	88.1	2.3068
87.9	1.8105	88.1	2.3071
88	1.812	88.1	2.3068
88	1.8101	88.2	2.3071
88.1	1.8112	88.2	2.3079
88.1	1.8109	88.3	2.3068
88.2	1.8105	88.3	2.3075
88.2	1.8105	88.4	2.3079
88.3	1.8109	88.4	2.3068
88.3	1.8101	88.5	2.3086
88.3	1.8105	88.5	2.3075
88.4	1.8105	88.5	2.3068
88.4	1.8094	88.6	2.3079
88.5	1.809	88.6	2.3075
88.5	1.8094	88.7	2.3075
88.6	1.809	88.7	2.3083
[truncated: 2,119 more rows]

## Sheet: Fig 3d
	Ⅲ1.4V	Ⅴ3.4V
1	0.50882	0.62972
2	0.36144	0.53005
3	0.4781	0.44248
4	0.51174	0.69881
5	0.41692	0.80103
6	0.57595	0.40049
7	0.80806	0.78887
8	0.67965	0.81841
9	0.59274	0.66263
10	0.86027	0.92286
11	0.36139	0.56931
12	0.54478	0.64677
13	0.28891	0.45629
14	0.87647	0.71412
15	0.70927	0.56411
16	0.41983	0.51266
17	0.48105	0.48014
18	0.64852	0.53758
19	0.55893	0.63867
20	0.39732	0.32589
