# Supplementary material for: Creep-type all-solid-state cathode achieving long life
Source: Nat Commun. 2024 May 2;15:3706. doi: 10.1038/s41467-024-48174-8 (PMC11065878; doi:10.1038/s41467-024-48174-8)
Supplement: Supplementary file 5 — Source Data [file 41467_2024_48174_MOESM5_ESM.zip › Source Data/Figure4.xlsx]

## Sheet: Fig 4d
	Se-Se	LCO-LCO	Se-MSe	LCO-MSe
0	0	0	0	0
1	0.705	0.03842	0.67	0.091
2	0.72227	0.03842	0.70222	0.091
3	0.74605	0.03843	0.72667	0.091
4	0.77014	0.03842	0.73667	0.091
5	0.77467	0.03843	0.73889	0.091
6	0.78472	0.03843	0.74532	0.091
7	0.79148	0.03842	0.7495	0.091
8	0.79446	0.03842	0.75466	0.091
9	0.79836	0.03842	0.75594	0.091
10	0.80467	0.03842	0.76077	0.091
11	0.81253	0.03842	0.76529	0.091
12	0.81473	0.03842	0.77156	0.091
13	0.81793	0.03842	0.78114	0.091
14	0.82412	0.03842	0.78772	0.091
15	0.82842	0.03842	0.79557	0.091
16	0.83577	0.03842	0.79036	0.091
17	0.83854	0.03842	0.79081	0.091
18	0.83577	0.03842	0.79088	0.091
19	0.84183	0.03842	0.79233	0.091
20	0.84437	0.03842	0.79556	0.091

## Sheet: Fig 4e
	in LCO	in MSe	in Se	in MSe
0	0	0	0	0
1	3717	1740	99.057	170.64
2	3717	1740	82.555	166.31
3	3717	1740	72.384	164.72
4	3717	1740	77.657	164.92
5	3717	1740	72.747	162.86
6	3717	1740	71.576	161.08
7	3717	1740	65.914	160.81
8	3717	1740	68.585	160.95
9	3717	1740	68.35	160.74
10	3717	1740	76.408	161.21
11	3717	1740	67.942	159.86
12	3717	1740	70.242	157.79
13	3717	1740	71.688	158.5
14	3717	1740	64.718	156.44
15	3717	1740	58.71	155.31
16	3717	1740	63.993	157.28
17	3717	1740	65.506	155.23
18	3717	1740	64.621	154.88
19	3717	1740	62.937	154.17
20	3717	1740	66.973	155.74
