# Supplementary material for: Creep-type all-solid-state cathode achieving long life
Source: Nat Commun. 2024 May 2;15:3706. doi: 10.1038/s41467-024-48174-8 (PMC11065878; doi:10.1038/s41467-024-48174-8)
Supplement: Supplementary file 5 — Source Data [file 41467_2024_48174_MOESM5_ESM.zip › Source Data/Figure5.xlsx]

## Sheet: Fig 5a
Number	Capacitt of Se-MSe	Capacitt of Se	CE%
1	299.7	629.25	77.38
2	255.3	518.25	95.17
3	259.2	528	95.79
4	263.3	538.25	96.12
5	267.5	548.75	95.83
6	270.9	557.25	96.87
7	275	567.5	97.13
8	278.8	577	97.46
9	282.7	586.75	97.54
10	285.9	594.75	97.57
11	288.1	600.25	97.43
12	289	602.5	97.47
13	288.7	604.75	97.53
14	290.7	605.25	97.38
15	291.3	607.5	97.34
16	290.1	605.25	97.15
17	288.9	602.25	97.38
18	288.1	600.25	97.24
19	286.6	597.5	96.89
20	284.6	591.5	97.14
21	283.8	589.5	97.13
22	282.1	587.25	97.21
23	281.1	587.75	97.69
24	284	591	97.9
25	284.8	591	97.69
26	282	586	98.01
27	282.4	586	96.87
28	280.9	582.25	97.28
29	279.8	579.5	97.43
30	278.9	577.25	97.91
31	279	577.5	97.53
32	278.1	575.25	97.88
33	278.4	576	97.61
34	277.7	574.25	97.56
35	276.7	571.75	97.65
36	276.2	570.5	97.72
37	275.5	568.75	97.7
38	272.5	565.25	98.12
39	275.1	564.75	98.16
40	275.2	568	98.07
41	274.6	566.5	98.99
42	273.9	564.75	97.82
43	272.3	560.75	98.3
44	272.6	561.5	98.06
45	272.3	560.75	98.06
46	272.1	560.25	98.03
47	271.7	559.25	97.83
48	270.5	556.25	98.07
49	270.5	556.25	98.31
50	271.1	557.75	98.44
51	271.6	559	98.23
52	271.7	559.25	98.18
53	271.6	559	98.18
54	271.4	558.5	98.2
55	271.1	557.75	98.22
56	271.2	558	98.16
57	270.9	557.25	98.26
58	270.8	557	98.25
59	270.7	556.75	98.22
60	270.8	557	98.15
61	270.5	556.25	98.26
62	270.5	556.25	98.26
63	270.3	555.75	98.25
64	270.3	555.75	98.27
65	270.1	555.25	98.25
66	270	555	98.29
67	269.9	554.75	98.3
68	270	555	98.22
69	270	555	98.26
70	269.9	554.75	98.35
71	269.8	554.5	98.39
72	269.9	554.75	98.32
73	270	555	98.34
74	270.1	555.25	98.44
75	270.2	555.5	98.43
76	270.3	555.75	98.38
77	270.5	556.25	98.4
78	270.5	556.25	98.43
79	270.7	556.75	98.46
80	271	557.5	98.43
81	271.2	558	98.38
82	271.3	558.25	98.45
83	271.5	558.75	98.51
84	271.8	559.5	98.46
85	272	560	98.44
86	272.1	560.25	98.54
87	272.4	561	98.61
88	272.8	562	98.6
89	273.4	563.5	98.6
90	273.9	564.75	98.73
91	274.6	566.5	98.75
92	275.7	569.25	98.64
93	276.5	571.25	98.64
94	277.2	572	98.71
95	278	572.5	97.99
96	277	573.25	98.63
97	276.8	572	98.57
98	277.2	573	98.68
99	277.9	574.75	98.72
100	278.8	577	98.73
101	279.8	579.5	98.72
102	280.9	582.25	98.73
103	282.1	585.25	98.81
104	283.5	588.75	98.75
105	284.8	592	98.74
106	286.2	595.5	98.72
107	287.7	599.25	98.73
108	289.2	603	98.72
109	290.9	607.25	98.72
110	292.6	611.5	98.6
111	294.2	615.5	98.77
112	296.2	620.5	98.66

## Sheet: Fig 5b
Strain-rate sensitivity exponent
Li2Se		Se		LiMSe		MSe		FeS
0	0.237	1	0.134	2	0.103	3	0.067	4	0.062
0.03	0.201	1.02	0.138	2.03	0.051	3.03	0.059	4.02	0.063
0.05	0.239	1.06	0.114	2.05	0.082	3.07	0.067	4.04	0.069
-0.04	0.186	1.09	0.114	1.96	0.074	2.93	0.069	4.08	0.041
-0.08	0.182	1.11	0.143	1.92	0.083	2.98	0.064	3.92	0.049
0.1	0.212	0.98	0.148	2.1	0.058	2.91	0.052	3.97	0.062
-0.06	0.207	0.93	0.139	1.94	0.063	3.1	0.068	3.88	0.054
0.12	0.204	0.94	0.158	2.12	0.071	2.89	0.058	3.95	0.066
-0.12	0.19	1.05	0.116	1.88	0.074	2.91	0.068	4.12	0.071
0.11	0.188					2.92	0.088

## Sheet: Fig 5c
Se-60MSe			FeS-60MSe
Number	Dis capacity/mAh/g	CE/%	Number	Dis capacity/mAh/g	CE/%
1	341.7	82.75	1	306	75.07
2	288.2	98.82	2	231	98.8
3	290.6	96.36	3	234.6	99.12
4	284.8	96.98	4	239.4	98.93
5	280	97.67	5	243.8	98.66
6	273.1	75.63	6	214.8	89.9
7	207.9	96.62	7	192.6	99.22
8	201.9	97.86	8	191.3	99.34
9	198.7	98.45	9	190.2	99.42
10	196.6	98.66	10	189.5	99.51
11	194.8	98.83	11	189.4	99.44
12	193.4	99.03	12	188.6	99.5
13	192.3	99.07	13	188.5	99.54
14	191.3	99.21	14	188.3	99.52
15	190.4	98.85	15	188	99.54
16	188.9	99.2	16	187.8	99.55
17	187.9	99.36	17	187.7	99.6
18	187.3	99.38	18	187.6	99.49
19	186.7	99.41	19	187.4	99.53
20	186.2	99.46	20	186.9	99.58
21	185.7	99.49	21	187	99.52
22	185.3	99.5	22	186.8	99.59
23	184.8	99.55	23	186.7	99.57
24	184.5	99.59	24	186.6	99.55
25	184.2	99.58	25	186.3	99.6
26	183.9	99.58	26	186.1	99.57
27	183.6	99.64	27	185.8	99.56
28	183.3	99.62	28	185.7	97.81
29	183.1	99.62	29	180.1	98.72
30	182.8	99.66	30	178.3	99.61
31	182.6	99.68	31	178.1	99.7
32	182.4	99.68	32	177.6	99.59
33	182.2	99.66	33	177.1	99.68
34	181.9	99.73	34	177	99.68
35	181.8	99.69	35	176.5	99.58
36	181.6	99.71	36	176.3	99.69
37	181.4	99.71	37	176	99.63
38	181.2	99.74	38	175.5	99.66
39	181.1	99.75	39	174.2	99.25
40	181	99.76	40	173.7	100
41	180.9	99.75	41	174.2	99.63
42	180.8	99.75	42	174.1	99.65
43	180.7	99.73	43	173.8	99.71
44	180.5	99.8	44	173.5	99.63
45	180.5	99.77	45	173.6	99.57
46	180.4	99.75	46	173.2	99.68
47	180.3	99.77	47	173	99.61
48	180.2	99.81	48	172.8	99.63
49	177.9	101.08	49	173.6	99.91
50	180.1	99.78	50	173.9	99.68
51	180	99.79	51	173.7	99.6
52	179.9	99.81	52	173.5	99.67
53	179.8	99.82	53	173.6	99.56
54	179.8	99.87	54	172.4	99.71
55	179.8	99.74	55	173.2	99.75
56	179.7	99.82	56	173.5	99.7
57	179.6	99.82	57	173.4	99.64
58	179.6	99.81	58	173	99.65
59	179.5	99.82	59	173.1	99.58
60	179.4	99.84	60	172.9	99.65
61	179.4	99.84	61	172.6	99.66
62	179.4	99.82	62	172.3	99.6
63	179.4	99.81	63	171.9	99.63
64	179.3	99.84	64	171.7	99.65
65	179.2	99.84	65	171.6	99.68
66	179.3	99.86	66	171.6	99.63
67	179.3	99.83	67	171.5	99.66
68	179.2	99.86	68	171	99.69
69	179.3	99.82	69	170.8	99.65
70	179.2	99.86	70	170.5	99.6
71	179.2	99.82	71	170	99.67
72	179.2	99.01	72	170	99.67
73	179.4	99.97	73	169.5	99.63
74	179.5	99.93	74	169.3	99.65
75	179.7	99.87	75	169.2	99.62
76	179.7	99.88	76	168.9	99.68
77	179.7	99.88	77	168.6	99.67
78	179.8	99.9	78	168.2	99.68
79	179.8	99.87	79	167.8	99.61
80	179.7	99.87	80	167.6	99.73
81	179.8	99.89	81	167.5	99.69
82	179.8	99.88	82	167.1	99.69
83	179.8	99.89	83	167	99.69
84	179.9	99.87	84	166.7	99.59
85	179.8	99.87	85	165.9	99.66
86	179.9	99.93	86	166	99.67
87	180	99.85	87	165.8	99.67
88	179.9	99.89	88	165.2	99.66
89	179.9	99.91	89	165.4	99.71
90	180	99.88	90	165.1	99.7
91	180	99.9	91	164.9	99.69
92	180.1	99.87	92	164.6	99.71
93	180.1	99.89	93	164.3	99.67
94	180	99.87	94	164	99.71
95	180	99.47	95	163.9	99.65
96	179.3	99.9	96	163.5	99.71
97	179.4	99.88	97	163.1	99.65
98	179.4	99.87	98	163	99.7
99	179.3	99.87	99	162.7	99.62
100	179.3	99.86	100	162.2	99.71
101	179.3	99.92	101	162.1	99.67
102	179.4	99.87	102	160.5	99.44
103	179.4	99.87	103	160.3	99.83
104	179.3	99.9	104	160.3	99.7
105	179.3	99.88	105	160.1	99.7
106	179.4	99.9	106	159.9	99.72
107	179.4	99.91	107	159.7	99.71
108	179.4	99.88	108	159.3	99.75
109	179.4	99.89	109	159.3	99.71
110	179.4	99.95	110	159	99.6
111	179.6	99.85	111	158	99.48
112	179.5	99.91	112	157.1	99.95
113	179.5	99.93	113	158	99.82
114	179.6	99.89	114	158.1	99.27
115	179.6	99.91	115	155.7	100.12
116	179.6	99.88	116	157.4	99.94
117	179.6	99.9	117	157.6	99.7
118	179.7	99.92	118	157.4	99.72
119	179.8	99.88	119	157.3	99.74
120	179.7	99.89	120	157.1	99.69
121	179.7	99.92	121	156.7	99.74
122	179.8	99.92	122	156.5	99.7
123	179.9	99.89	123	156.2	99.75
124	179.9	99.93	124	156.2	99.77
125	180	99.89	125	156	99.73
126	179.9	99.94	126	155.6	99.66
127	180	99.88	127	155.3	99.75
128	180	99.92	128	155.2	99.79
129	180	99.94	129	155.1	99.71
130	180.2	99.89	130	154.6	99.65
131	180.2	99.88	131	154.5	99.81
132	180.2	99.92	132	154.1	99.7
133	180.2	99.9	133	153.8	99.74
134	180.2	99.91	134	153.6	99.71
135	180.3	99.95	135	153.2	99.68
136	180.3	99.9	136	152.9	99.76
137	180.5	99.88	137	153	99.72
138	180.5	99.92	138	152.5	99.75
139	180.4	99.9	139	152.5	99.81
140	180.5	99.93	140	152.3	99.66
141	180.5	99.91	141	152.1	99.74
142	180.6	99.91	142	152	99.78
143	180.6	99.89	143	151.4	99.69
144	180.7	99.91	144	151.2	99.77
145	180.7	99.94	145	151.2	99.68
146	180.8	99.92	146	150.8	99.77
147	180.8	99.88	147	150.5	99.75
148	180.8	99.92	148	150.5	99.72
149	180.9	99.91	149	150	99.7
150	180.9	99.93	150	149.8	99.75
151	181	99.91	151	149.5	99.78
152	181	99.91	152	149.5	99.71
153	181	99.93	153	149.3	99.78
154	181.2	99.93	154	148.8	99.74
155	181.1	99.89	155	149	99.7
156	181.2	99.91	156	148.5	99.82
157	181.3	99.88	157	148.4	99.67
158	181.2	99.94	158	148.1	99.8
159	181.3	99.88	159	147.9	99.75
160	181.2	99.92	160	147.8	99.71
161	181.3	99.94	161	147.5	99.78
162	181.4	99.91	162	147.8	99.81
163	181.4	99.9	163	147.4	99.65
164	181.5	99.93	164	146.9	99.76
165	181.5	99.92	165	146.7	99.73
166	181.5	99.95	166	146.4	99.78
167	181.7	99.92	167	146.4	99.78
168	181.8	99.9	168	146.3	99.69
169	181.8	99.94	169	146.1	99.75
170	181.9	99.9	170	146	99.8
171	181.9	99.87	171	146	99.81
172	181.9	99.92	172	145.8	99.65
173	181.9	99.93	173	145.4	99.76
174	181.9	99.92	174	145.2	99.76
175	182	99.89	175	145.1	99.71
176	182.1	99.94	176	144.8	99.79
177	182.1	99.91	177	144.6	99.72
178	182.2	99.89	178	143.3	99.54
179	182.2	99.92	179	143.1	99.83
180	182.2	99.95	180	143.2	99.82
181	182.3	99.9	181	143	99.71
182	182.3	99.91	182	142.5	99.59
183	182.3	99.89	183	141.8	99.95
184	182.3	99.91	184	142.1	99.78
185	182.4	99.95	185	141.8	99.75
186	182.5	99.9	186	141.8	99.79
187	182.5	99.92	187	141.7	99.78
188	182.6	99.89	188	141.6	99.81
189	182.6	99.91	189	141.5	99.73
190	182.7	99.9	190	141.1	99.75
191	182.6	99.92	191	140.8	99.76
192	182.8	99.92	192	140.7	99.72
193	182.8	99.92	193	140.4	99.8
194	182.9	99.87	194	140.4	99.7
195	182.8	99.9	195	140.1	99.85
196	182.9	99.92	196	140.1	99.77
197	182.8	99.93	197	139.8	99.74
198	182.9	99.58	198	139.7	99.8
199	183.7	99.97	199	139.4	99.77
200	183.9	99.94	200	139.3	99.75
201	184	99.92	201	138.9	99.82
202	184.1	99.9	202	139.1	99.7
203	184.1	99.95	203	138.6	99.79
204	184.2	99.91	204	138.7	99.84
205	184.2	99.92	205	138.3	99.69
206	184.3	99.92	206	138	99.78
207	184.4	99.91	207	137.8	99.8
208	184.4	99.93	208	137.9	99.86
209	184.5	99.93	209	138.3	99.73
210	184.5	99.9	210	137.6	99.86
211	184.6	99.92	211	137.6	99.77
212	184.7	99.91	212	137.5	99.72
213	184.7	99.93	213	137.4	99.8
214	184.8	99.91	214	137.5	99.77
215	184.8	99.93	215	137.5	99.69
216	184.9	99.91	216	137	99.84
217	184.9	99.91	217	137.2	99.78
218	184.9	99.93	218	136.8	97.47
219	185.1	99.9	219	136.4	99.77
220	185.1	99.9	220	136.3	99.7
221	185.1	99.92	221	136	99.74
222	185.2	99.91	222	135.5	99.71
223	185.2	99.93	223	135.5	99.85
224	185.3	99.89	224	135.3	99.74
225	185.3	99.92	225	134.8	99.86
226	185.4	99.93	226	134.8	99.72
227	185.4	99.91	227	135	99.8
228	185.5	99.9	228	134.4	99.78
229	185.5	99.9	229	134.3	99.88
230	185.5	99.87	230	134.2	99.75
231	185.5	99.95	231	134.2	99.79
232	185.6	99.91	232	134	99.84
233	185.7	99.9	233	133.8	99.69
234	185.7	99.9	234	133.5	99.9
235	185.7	99.89	235	133.9	99.7
236	185.8	99.91	236	133.6	99.83
237	185.9	99.9	237	133.1	99.85
238	185.9	99.95	238	133.6	99.8
239	186.1	99.88	239	133.4	99.79
240	186	99.91	240	132.9	99.77
241	186.1	99.92	241	132.9	99.81
242	186.2	99.92	242	132.9	99.83
243	186.3	99.88	243	132.7	99.81
244	186.2	99.9	244	132.3	99.72
245	186.3	99.92	245	132.2	99.86
246	186.3	99.89	246	132.5	99.8
247	186.4	99.93	247	132.2	99.84
248	186.5	99.89	248	132	99.77
249	186.5	99.9	249	132	99.81
250	186.6	99.91	250	131.6	99.82
251	186.7	99.9	251	131.3	99.72
252	186.7	99.9	252	131.1	99.81
253	186.7	99.88	253	130.9	99.87
254	186.8	99.93	254	131.2	99.83
255	186.9	99.91	255	131.1	99.81
256	187	99.87	256	131.1	99.81
257	186.9	99.93	257	130.9	99.81
258	187	99.92	258	130.5	99.74
259	187.1	99.88	259	130.6	99.85
260	187.1	99.92	260	130.5	99.81
261	187.2	99.88	261	130.3	99.8
262	187.2	99.9	262	130.1	99.79
263	187.2	99.91	263	130	99.85
264	187.3	99.88	264	129.9	99.74
265	187.3	99.89	265	129.5	99.9
266	187.4	99.92	266	129.4	99.75
267	187.5	99.9	267	129.2	99.81
268	187.5	99.89	268	129.5	99.88
269	187.5	99.91	269	129.5	99.74
270	187.6	99.87	270	129.1	99.86
271	187.6	99.91	271	129	99.75
272	187.7	99.92	272	129	99.9
273	187.8	99.89	273	128.8	99.76
274	187.8	99.9	274	128.5	99.85
275	187.9	99.88	275	128.8	99.78
276	187.9	99.9	276	128.3	99.8
277	188	99.91	277	128.7	99.84
278	188.1	99.9	278	128.3	99.82
279	188.1	99.88	279	128.3	97.32
280	188.1	99.89	280	128.2	99.85
281	188.2	99.88	281	127.9	99.82
282	188.2	99.91	282	127.9	99.85
283	188.3	99.92	283	127.6	99.84
284	188.3	99.88	284	127.4	99.76
285	188.4	99.9	285	127.5	99.88
286	188.4	99.91	286	127.5	99.79
287	188.5	99.91	287	127.3	99.89
288	188.5	99.88	288	127.3	99.79
289	188.6	99.89	289	127.1	99.81
290	188.6	99.91	290	126.7	99.88
291	188.7	99.9	291	126.7	99.9
292	188.7	99.89	292	126.8	99.78
293	188.8	99.9	293	126.5	99.87
294	188.9	99.89	294	126.5	99.81
295	188.9	99.9	295	126.5	99.77
296	189	99.89	296	126.2	99.87
297	189	99.89	297	126.1	99.82
298	189.1	99.87	298	126.1	99.85
299	189.1	99.91	299	126	99.8
300	189.2	99.88	300	125.6	99.77
301	189.3	99.88	301	125.7	99.9
302	189.3	99.92	302	125.6	99.84
303	189.3	99.87	303	125.4	99.87
304	189.4	99.89	304	125.3	99.76
305	189.4	99.9	305	125.3	99.89
306	189.5	99.89	306	125.3	99.83
307	189.5	99.88	307	125	99.81
308	189.5	99.91	308	125.1	99.8
309	189.7	99.91	309	124.9	99.89
310	189.3	98.88	310	124.7	99.82
311	187.7	100.49	311	124.9	99.81
312	189	99.9	312	124.5	99.88
313	189	99.92	313	124.4	99.78
314	189.1	99.87	314	124.1	99.91
315	189.1	99.9	315	124.2	99.77
316	189.2	99.89	316	123.9	99.86
317	189.3	99.88	317	124	99.86
318	189.3	99.86	318	124	99.93
319	189.3	99.91	319	123.9	99.77
320	189.3	99.87	320	123.6	99.8
321	189.4	99.91	321	123.6	99.89
322	189.5	99.87	322	123.6	99.91
323	189.3	99.71	323	123.6	99.8
324	189.1	100.04	324	123.2	99.92
325	189.5	99.88	325	123.4	99.78
326	189.5	99.9	326	123.4	99.94
327	189.6	99.87	327	123.2	99.8
328	189.5	99.87	328	123.1	99.77
329	189.6	99.93	329	122.8	99.96
330	189.7	99.87	330	122.6	99.79
331	189.7	99.88	331	122.7	99.85
332	189.7	99.88	332	122.3	99.87
333	189.8	99.91	333	122.6	99.88
334	189.8	99.86	334	122.2	99.85
335	189.8	99.89	335	122.1	99.79
336	189.9	99.89	336	121.9	99.92
337	189.9	99.84	337	122	99.88
338	191.4	99.09	338	121.8	99.81
339	190	99.87	339	121.8	99.81
340	190	99.86	340	121.8	99.94
341	190	99.87	341	121.9	99.88
342	190.1	99.86	342	121.6	99.79
343	190.1	99.83	343	121.3	99.88
344	190.1	99.59	344	121.4	99.85
345	189.6	100.47	345	121.1	99.87
346	190.7	99.95	346	121	99.87
347	190.9	99.91	347	120.9	99.79
348	191	99.91	348	120.7	99.92
349	191.1	99.91	349	120.8	99.85
350	191.2	99.89	350	120.6	99.84
351	191.2	99.88	351	120.6	99.88
352	191.3	99.88	352	120.5	99.9
353	191.3	99.91	353	120.3	99.85
354	191.4	99.89	354	120.3	99.91
355	191.5	99.87	355	120.5	99.85
356	191.5	99.88	356	120.3	99.92
357	191.5	99.91	357	120	99.87
358	191.6	99.89	358	120	99.83
359	191.6	99.87	359	119.8	99.86
360	191.7	99.91	360	119.8	99.94
361	191.7	100.1	361	119.6	99.76
362	192.2	99.76	362	119.7	99.96
363	192	99.86	363	119.7	99.87
364	192	99.87	364	119.8	99.83
365	192.1	99.86	365	119.5	99.84
366	192.1	99.89	366	119.2	99.84
367	192.1	99.87	367	119.1	99.89
368	192.1	99.86	368	119.1	99.9
369	192.2	99.88	369	119	99.93
370	192.2	99.88	370	118.9	99.82
371	192.3	99.88	371	119	99.91
372	192.3	99.87	372	118.9	99.8
373	192.3	99.9	373	118.6	99.97
374	192.4	99.86	374	118.4	99.76
375	192.4	99.88	375	118.5	99.93
376	192.4	99.87	376	118.6	99.81
377	192.4	99.9	377	118.3	99.97
378	192.5	99.87	378	118.6	99.86
379	192.5	99.84	379	118.4	99.82
380	192.6	99.91	380	118.1	99.88
381	192.6	99.87	381	117.9	99.92
382	192.5	99.9	382	117.6	99.81
383	192.7	99.83	383	117.7	99.89
384	192.6	99.88	384	117.5	99.82
385	192.6	99.86	385	117.5	99.91
386	192.6	99.9	386	117.4	99.88
387	192.7	99.88	387	117.1	99.97
388	192.7	99.85	388	117.3	99.89
389	192.7	99.89	389	117.5	99.74
390	192.7	99.89	390	117.1	99.92
391	192.8	99.85	391	117.1	99.9
392	192.8	99.92	392	117	99.84
393	192.8	99.86	393	116.9	99.95
394	192.9	99.87	394	116.8	99.8
395	192.9	99.86	395	116.9	99.9
396	192.9	99.88	396	116.8	99.89
397	192.9	99.89	397	116.6	99.88
398	193	99.87	398	116.5	99.9
399	192.9	99.88	399	116.3	99.87
400	193	99.87	400	116.3	99.84
401	193.1	99.89	401	116.3	99.94
402	193.1	99.85	402	116.2	99.86
403	193	99.87	403	116	99.97
404	193.1	99.91	404	116	99.9
405	193.2	99.85	405	115.6	99.8
406	193.2	99.88	406	115.9	99.89
407	193.1	99.9	407	115.8	99.91
408	193.3	99.86	408	115.3	99.91
409	193.3	99.89	409	115.3	99.9
410	193.2	99.87	410	115.5	99.84
411	193.3	99.9	411	115.6	99.94
412	193.3	99.87	412	115.1	99.92
413	193.4	99.87	413	115.1	99.81
414	193.4	99.86	414	114.8	99.89
415	193.4	99.9	415	114.8	99.91
416	193.4	99.87	416	114.7	99.89
417	193.5	99.83	417	114.6	100.01
418	193.4	99.9	418	114.6	99.83
419	193.5	99.87	419	114.6	99.96
420	193.5	99.9	420	114.5	99.89
421	193.6	99.9	421	114.5	100.01
422	193.6	99.87	422	114.7	99.8
423	193.6	99.83	423	114.4	99.95
424	193.6	99.92	424	114.2	99.96
425	193.7	99.84	425	114.5	99.98
426	193.6	99.87	426	114.2	99.86
427	193.6	99.87	427	114.3	99.9
428	193.7	99.89	428	114.4	100.04
429	193.8	99.86	429	114.2	99.89
430	193.8	99.88	430	114	99.9
431	193.8	99.9	431	114	99.93
432	193.8	99.86	432	113.9	99.99
433	193.8	99.87	433	113.9	99.9
434	190.1	101.83	434	113.9	99.96
435	193.8	99.88	435	114	99.96
436	193.8	99.85	436	114.1	99.84
437	193.8	99.9	437	113.8	99.93
438	193.8	99.88	438	113.9	99.89
439	193.9	99.88	439	113.6	99.89
440	193.9	99.88	440	113.5	99.9
441	193.9	99.85	441	113.4	99.95
442	193.9	99.88	442	113.6	99.92
443	193.9	99.9	443	113.6	99.87
444	194	99.84	444	113.5	99.87
445	193.9	99.9	445	113.3	99.95
446	193.9	99.88	446	113.3	99.88
447	194	99.91	447	113.1	99.85
448	194.1	99.84	448	112.9	99.95
449	194	99.9	449	113.2	99.91
450	194	99.88	450	113	99.85
451	194.1	99.87	451	113	99.96
452	194.1	99.86	452	112.9	99.87
453	194	99.9	453	112.9	99.97
454	194.1	99.86	454	112.8	99.84
455	194.1	99.86	455	112.8	99.95
456	194	99.87	456	112.6	99.84
457	194.1	99.83	457	112.6	99.98
458	194	99.89	458	112.6	99.84
459	194.1	99.88	459	112.5	99.99
460	194.1	99.88	460	112.4	99.78
461	194.1	99.87	461	112.3	99.98
462	194.2	99.89	462	112.3	99.9
463	194.2	99.85	463	112.2	99.93
464	194.1	99.89	464	112.3	99.81
465	194.2	99.88	465	111.9	99.9
466	194.2	99.88	466	111.9	99.91
467	194.2	99.86	467	111.8	99.92
468	194.1	99.89	468	111.9	99.9
469	194.2	99.87	469	111.7	99.87
470	194.2	99.85	470	111.8	99.88
471	194.1	99.9	471	111.5	99.96
472	194.2	99.84	472	111.4	99.86
473	194.2	99.85	473	111.5	99.96
474	194.1	99.89	474	111.4	99.92
475	194.2	99.87	475	111.3	99.9
476	194.2	99.85	476	111.2	99.83
477	194.2	99.9	477	111.2	99.97
478	194.3	99.83	478	111.5	99.8
479	194.2	99.88	479	111.2	99.92
480	194.2	99.86	480	111.1	99.88
481	194.1	99.86	481	111.1	99.96
482	194.1	99.86	482	111.2	99.82
483	194	99.89	483	111	99.9
484	194.1	99.88	484	111.1	99.91
485	194.2	99.85	485	110.6	99.9
486	194.1	99.92	486	110.8	99.92
487	194.1	99.89	487	110.8	99.84
488	194.2	99.83	488	110.4	99.89
489	194.1	99.9	489	110.4	99.89
490	194.2	99.87	490	110.3	99.9
491	194.2	99.86	491	110.3	99.94
492	194.2	99.85	492	110.2	99.86
493	194.1	99.87	493	110	100
494	194.1	99.88	494	110	99.86
495	194.1	99.83	495	110.1	99.84
496	194.1	99.88	496	110	99.9
497	194.1	99.89	497	110	99.86
498	194.1	99.85	498	109.8	99.95
499	194	99.86	499	109.8	99.9
500	194	99.88	500	109.7	99.89
501	194	100.03	501	109.7	99.9
502	194.3	99.73	502	109.7	99.86
503	194.1	99.85	503	109.3	99.95
504	194	99.87	504	109.4	99.81
505	194	99.88	505	109.1	99.95
506	194	99.85	506	108.9	99.87
507	194	99.88	507	108.8	99.95
508	194	99.89	508	108.8	99.83
509	194	99.89	509	108.8	100.01
510	194	99.84	510	108.9	99.89
511	193.9	99.89	511	108.6	99.76
512	194	99.87	512	108.6	100
513	194	99.87	513	108.4	99.93
514	194	99.91	514	108.2	99.87
515	194.1	99.87	515	108.1	99.9
516	194	99.85	516	108	99.89
517	194	99.89	517	107.9	100
518	194	99.88	518	108.2	99.9
519	194	99.85	519	108.2	99.98
520	194	99.87	520	108.1	99.76
521	194	99.87	521	107.8	99.9
522	193.9	99.86	522	107.6	99.92
523	193.9	99.86	523	107.5	99.89
524	193.9	98.68	524	107.5	99.87
525	193.9	99.91	525	107.4	99.91
526	193.9	99.85	526	107.5	100
527	193.9	99.87	527	107.4	99.88
528	193.8	99.88	528	107.4	99.82
529	193.8	99.84	529	107.2	99.93
530	193.8	99.9	530	106.9	99.93
531	193.9	99.84	531	107	99.88
532	193.8	99.86	532	106.9	99.94
533	193.8	99.88	533	106.7	99.89
534	193.8	99.88	534	106.8	99.92
535	193.8	99.86	535	106.5	99.91
536	193.8	99.88	536	106.5	99.86
537	193.8	99.89	537	106.3	99.89
538	193.7	99.88	538	106.3	99.91
539	193.8	99.86	539	106.3	99.96
540	193.7	99.86	540	106.4	99.88
541	193.6	99.86	541	106.1	99.96
542	193.6	99.88	542	106.3	99.88
543	193.7	99.88	543	106	99.91
544	193.7	99.87	544	105.8	99.86
545	193.6	99.86	545	105.7	99.89
546	193.6	99.87	546	105.5	99.96
547	193.7	99.84	547	105.7	99.88
548	193.5	99.88	548	105.5	99.97
549	193.5	99.86	549	105.4	99.92
550	193.5	99.87	550	105.2	99.89
551	193.5	99.84	551	105.3	99.88
552	193.4	99.87	552	105.2	99.86
553	193.4	99.88	553	105.1	100.04
554	193.4	99.89	554	105.1	99.76
555	193.5	99.82	555	104.7	100.01
556	193.4	99.86	556	104.7	99.71
557	193.2	99.9	557	103.9	99.89
558	193.2	99.84	558	104.4	100.01
559	193.2	99.89	559	104.5	99.97
560	193.2	99.86	560	104.5	99.88
561	193.2	99.86	561	104.5	99.97
562	193.1	99.87	562	104.5	99.85
563	193.2	99.85	563	104.2	99.96
564	193.1	99.86	564	104.3	99.94
565	193	99.87	565	104	99.56
566	193	99.88	566	103.4	100.18
567	193	99.92	567	104	100.04
568	193.1	99.85	568	104	99.92
569	193	99.86	569	104.2	99.94
570	192.9	99.91	570	103.8	99.98
571	193	99.85	571	104	99.9
572	192.9	99.87	572	103.8	99.92
573	192.9	99.86	573	103.8	99.94
574	192.9	99.85	574	103.7	99.86
575	192.8	99.87	575	103.5	99.94
576	192.8	99.87	576	103.5	99.89
577	192.7	99.85	577	103.4	99.97
578	192.7	99.88	578	103.3	99.88
579	192.7	99.86	579	103.2	99.86
580	192.6	99.86	580	103	99.95
581	192.6	99.9	581	103.1	99.9
582	192.6	99.86	582	102.9	99.88
583	192.6	99.86	583	102.8	100
584	192.5	99.86	584	102.9	99.92
585	192.5	99.88	585	102.8	99.93
586	192.4	99.88	586	102.8	99.88
587	192.4	99.9	587	102.6	99.91
588	192.4	99.86	588	102.6	99.89
589	192.3	99.86	589	102.4	99.92
590	192.3	99.89	590	102.3	99.87
591	192.3	99.86	591	102.2	99.93
592	192.2	99.88	592	102.2	99.9
593	192.2	99.85	593	102.1	99.93
594	192.1	99.88	594	102.1	99.9
595	192.1	99.87	595	101.9	99.9
596	192.1	99.88	596	101.8	99.93
597	192.1	99.88	597	101.8	99.88
598	192	99.88	598	101.7	99.94
599	192.1	99.86	599	101.7	99.89
600	191.9	99.84	600	101.5	99.96
601	191.9	99.88	601	101.5	99.86
602	191.8	99.86	602	101.4	99.93
603	191.8	99.86	603	101.3	99.87
604	191.7	99.88	604	101.2	99.84
605	191.6	99.89	605	101	99.94
606	191.7	99.86	606	101	99.93
607	191.6	99.88	607	100.8	99.94
608	192.3	99.87	608	100.8	99.91
609	191.1	100.07	609	100.7	99.95
610	191.4	99.96	610	100.8	99.9
611	191.5	99.89	611	100.8	99.95
612	191.4	99.86	612	100.6	99.89
613	191.3	99.89	613	100.5	99.97
614	191.3	99.87	614	100.4	100.03
615	191.3	99.87	615	100.4	99.8
616	191.2	99.88	616	100.2	99.88
617	191.2	99.86	617	100.1	99.93
618	191.1	99.9	618	100.1	99.93
619	191.1	99.86	619	100	99.87
620	191.1	99.85	620	99.7	99.96
621	191	99.89	621	99.8	99.91
622	191	99.85	622	99.8	99.88
623	190.9	99.88	623	99.6	99.91
624	190.9	99.88	624	99.5	99.94
625	190.8	99.86	625	99.4	99.91
626	190.8	99.88	626	99.5	99.96
627	190.7	99.88	627	99.3	99.84
628	190.6	99.88	628	99.2	99.94
629	190.6	99.87	629	99.1	99.97
630	190.6	99.84	630	99	99.93
631	190.4	99.87	631	99	99.86
632	190.4	99.88	632	98.8	99.93
633	190.4	99.89	633	98.7	100.01
634	190.4	99.89	634	98.8	99.88
635	190.3	99.86	635	98.6	99.92
636	190.2	99.89	636	98.5	99.91
637	190.2	99.88	637	98.4	99.92
638	190.2	99.88	638	98.3	99.92
639	190.2	99.86	639	98.2	99.91
640	190.1	99.89	640	98.1	99.89
641	190	99.9	641	98	99.81
642	190.1	99.85	642	97.5	99.86
643	189.9	99.87	643	97.4	99.9
644	189.9	99.89	644	97.4	99.95
645	189.9	99.89	645	97.3	99.92
646	189.9	99.86	646	97.2	99.92
647	189.8	99.9	647	97.1	99.91
648	189.8	99.86	648	97	99.93
649	189.7	99.73	649	97	99.9
650	189.4	100.04	650	96.8	99.92
651	189.7	99.91	651	96.8	99.97
652	189.7	99.86	652	96.8	99.94
653	189.6	99.88	653	96.6	99.92
654	189.6	99.88	654	96.6	99.94
655	189.5	99.87	655	96.5	99.85
656	189.5	99.87	656	96.4	99.98
657	189.4	99.89	657	96.4	99.91
658	189.4	99.86	658	96.2	99.91
659	189.3	99.88	659	96	99.94
660	189.3	99.86	660	96	99.92
661	189.2	99.9	661	96	99.93
662	189.1	99.88	662	95.8	99.91
663	189.1	99.86	663	95.8	99.98
664	189.1	99.89	664	95.8	99.9
665	189	99.89	665	95.6	99.92
666	189	99.85	666	95.6	99.94
667	188.9	99.87	667	95.4	99.94
668	188.9	99.87	668	95.4	99.94
669	188.8	99.87	669	95.2	99.89
670	188.7	99.87	670	95.2	100.03
671	188.7	99.89	671	95.2	99.91
672	188.6	99.86	672	95.1	99.88
673	188.5	99.89	673	95	99.96
674	188.5	99.86	674	94.9	99.95
675	188.4	99.88	675	94.8	99.88
676	188.4	99.85	676	94.7	99.93
677	188.3	99.89	677	94.5	99.93
678	188.3	99.88	678	94.5	99.97
679	188.1	99.87	679	94.4	99.87
680	188.2	99.92	680	94.4	99.96
681	188.2	99.87	681	94.2	99.92
682	188.2	99.9	682	94.2	99.99
683	188.2	99.85	683	94.2	99.88
684	187.9	99.87	684	94	99.92
685	188.1	99.85	685	93.9	99.92
686	187.7	96.39	686	93.8	99.94
687	187.6	99.93	687	93.8	99.94
688	187.6	99.9	688	93.8	99.89
689	187.6	99.88	689	93.6	99.97
690	187.5	99.9	690	93.6	99.9
691	187.5	99.86	691	93.4	99.93
692	187.4	99.89	692	93.5	99.9
693	187.4	99.88	693	93.3	99.98
694	187.3	97.55	694	93.1	99.98
695	185.9	100.35	695	93.2	99.89
696	186.7	99.95	696	93	99.8
697	184.3	101.23	697	92.7	100.03
698	186.7	99.92	698	92.9	100.05
699	186.8	99.88	699	93	99.96
700	186.8	99.87	700	92.9	99.87
701	186.7	99.86	701	92.7	99.96
702	186.6	99.88	702	92.7	99.94
703	186.6	99.86	703	92.6	99.93
704	186.4	98.8	704	91.7	98.22
705	186.4	99.88	705	92.5	99.94
707	193.1	96.88	706	92.4	99.76
708	187.4	99.65	707	91.9	99.91
709	186.9	99.76	708	91.8	100.02
710	186.7	99.81	709	91.9	99.96
711	186.5	99.85	710	91.9	99.97
712	186.4	99.84	711	91.9	99.96
713	186.3	99.84	712	91.7	99.89
714	186.1	99.87	713	91.7	99.96
715	186.1	99.85	714	91.6	99.94
716	186	99.84	715	91.5	99.9
717	185.9	99.88	716	91.5	100.03
718	185.8	99.86	717	91.5	99.84
719	185.7	99.87	718	91.3	100.04
720	185.7	99.86	719	91.2	99.93
721	185.6	99.88	720	91.2	99.82
722	185.5	99.88	721	90.9	99.87
723	185.4	99.88	722	90.8	100.08
724	185.4	99.87	723	90.8	99.82
725	185.3	99.88	724	90.6	100
726	185.2	99.88	725	90.5	99.65
727	185.2	99.88	726	90.2	99.95
728	185.1	99.88	727	90.1	99.99
729	185	99.89	728	90.2	99.93
730	185	99.85	729	90.2	100.03
731	184.9	99.89	730	90.1	99.89
732	184.9	99.85	731	89.9	99.99
733	184.7	99.86	732	89.9	99.93
734	184.7	99.92	733	89.8	99.85
735	184.7	99.87	734	89.7	99.94
736	184.6	99.86	735	89.5	99.99
737	184.5	99.9	736	89.5	99.99
738	184.5	99.86	737	89.5	99.79
739	184.4	99.89	738	89.3	100
740	184.4	99.88	739	89.3	99.99
741	184.3	99.86	740	89.3	99.99
742	184.2	99.89	741	89.2	99.74
743	184.2	99.88	742	89	100.05
744	184.1	99.87	743	89	100.01
745	184	99.88	744	89	99.92
746	183.9	99.88	745	88.9	99.89
747	183.9	99.91	746	88.9	99.77
748	183.9	99.87	747	88.6	100.2
749	183.8	99.87	748	88.8	99.94
750	183.7	99.87	749	88.7	100.11
751	183.7	99.89	750	88.8	99.93
752	183.6	99.88	751	88.7	99.94
753	183.5	99.88	752	88.7	99.85
754	183.5	99.87	753	88.6	100
755	183.4	99.89	754	88.7	99.86
756	183.3	99.91	755	88.5	100.05
757	183.3	99.89	756	88.4	99.81
758	183.3	99.88	757	88.3	99.96
759	183.2	99.9	758	88.1	100.01
760	183.2	99.9	759	88.1	99.9
761	183.2	99.88	760	88.1	100.03
762	183.1	99.86	761	88	99.81
763	183	99.88	762	87.8	99.97
764	182.9	99.9	763	87.7	99.94
765	182.9	99.89	764	87.7	99.97
766	182.8	99.89	765	87.6	99.85
767	182.8	99.88	766	87.5	99.79
768	182.7	99.89	767	87.2	99.95
769	182.6	99.89	768	87.2	99.94
770	182.6	99.88	769	87.2	99.99
771	182.5	99.88	770	87.1	100
772	182.4	99.87	771	87	99.93
773	182.3	99.87	772	87	99.83
774	182.3	99.91	773	86.8	99.94
775	182.2	99.88	774	86.7	100.1
776	182.1	99.9	775	86.8	99.8
777	182.1	99.86	776	86.7	99.9
778	182	99.91	777	86.4	100.06
779	182	99.87	778	86.6	99.86
780	181.9	99.89	779	86.4	100.08
781	181.8	99.87	780	86.4	99.83
782	181.7	99.9	781	86.4	100.04
783	181.6	99.9	782	86.2	99.9
784	181.6	99.89	783	86.2	99.89
785	181.5	99.88	784	86	100.07
786	181.5	99.88	785	86.1	99.83
787	181.4	99.9	786	85.8	99.98
788	181.3	99.88	787	85.9	99.91
789	181.3	99.89	788	85.7	99.84
790	181.2	99.9	789	85.5	99.91
791	181.2	99.85	790	85.4	99.75
792	181.1	99.9	791	85.1	99.81
793	181	99.88	792	85	100.01
794	180.9	99.88	793	85	99.94
795	180.9	99.91	794	84.9	99.93
796	180.9	99.88	795	84.9	99.92
797	180.8	99.88	796	84.8	99.97
798	180.7	99.9	797	84.8	99.96
799	180.7	99.9	798	84.7	99.88
800	180.6	99.88	799	84.6	99.94
801	180.6	99.9	800	84.5	99.91
802	180.6	99.91	801	84.4	100.02
803	180.5	99.89	802	84.4	99.92
804	180.5	99.9	803	84.2	99.87
805	180.4	99.87	804	84.2	99.97
806	180.3	99.88	805	84.2	99.99
807	180.2	99.91	806	84.1	99.86
808	180.2	99.88	807	83.9	100.03
809	180.1	99.9	808	83.9	99.88
810	180.1	99.88	809	83.8	99.99
811	180	99.91	810	83.8	99.94
812	179.9	99.9	811	83.7	99.95
813	179.9	99.88	812	83.6	99.91
814	179.8	99.88	813	83.6	99.97
815	179.8	99.9	814	83.5	99.92
816	179.7	99.91	815	83.4	99.9
817	179.6	99.88	816	83.3	99.99
818	179.6	99.9	817	83.3	99.92
819	179.6	99.86	818	83.1	100.03
820	179.4	99.91	819	83.2	100
821	179.4	99.91	820	83.1	99.85
822	179.4	99.87	821	82.9	99.98
823	179.2	99.92	822	82.9	99.99
824	179.2	99.9	823	82.8	99.89
825	179.1	99.9	824	82.8	99.95
826	179.1	99.91	825	82.7	99.93
827	179.1	99.89	826	82.6	99.96
828	179	99.89	827	82.5	100.02
829	178.9	99.9	828	82.5	99.93
830	178.9	99.88	829	82.4	99.92
831	178.8	99.9	830	82.3	99.95
832	178.7	99.9	831	82.2	99.95
833	178.7	99.89	832	82.1	99.94
834	178.6	99.89	833	82	99.89
835	178.5	99.9	834	81.9	99.92
836	178.5	99.9	835	81.8	99.97
837	178.4	99.89	836	81.8	99.9
838	178.3	99.89	837	81.7	100
839	178.3	99.91	838	81.7	99.95
840	178.2	99.9	839	81.6	99.96
841	178.2	99.89	840	81.5	99.92
842	178.1	99.89	841	81.4	99.9
843	178	99.91	842	81.3	99.98
844	177.9	99.89	843	81.2	100.02
845	177.9	99.9	844	81.2	99.91
846	177.8	99.92	845	81.1	99.95
847	177.9	99.89	846	81	100
848	177.7	99.9	847	81	99.88
849	177.7	99.91	848	80.8	100.01
850	177.6	99.92	849	80.8	99.86
851	177.6	99.91	850	80.7	99.95
852	177.6	99.91	851	80.7	99.96
853	177.5	99.9	852	80.6	99.95
854	177.5	99.9	853	80.6	99.92
855	177.4	99.91	854	80.4	99.93
856	177.4	99.89	855	80.3	99.97
857	177.3	99.91	856	80.3	99.92
858	177.3	99.9	857	80.2	99.87
859	177.2	99.89	858	80.1	100
860	177.1	99.89	859	80	99.88
861	177.1	99.91	860	79.9	100.01
862	177	99.9	861	79.8	99.88
863	177	99.89	862	76.5	104.23
864	176.8	99.9	863	79.6	99.85
865	176.8	99.9	864	79.5	100.02
866	176.8	99.9	865	79.6	99.89
867	176.7	99.93	866	79.4	99.93
868	176.7	99.93	867	79.3	100.11
869	176.7	99.9	868	79.1	99.77
870	176.6	99.93	869	79.1	99.98
871	176.6	99.9	870	79.1	100.18
872	176.5	99.89	871	79.2	99.88
873	176.4	99.9	872	79	99.95
874	176.4	99.9	873	78.9	99.95
875	176.4	99.91	874	78.8	100.08
876	176.3	99.89	875	78.8	99.91
877	176.2	99.91	876	78.8	99.94
878	176.2	99.91	877	78.6	99.89
879	176.1	99.9	878	78.6	99.98
880	176.1	99.91	879	78.5	99.93
881	176	99.88	880	78.4	99.99
882	175.9	99.9	881	78.3	100.01
883	175.8	99.89	882	78.2	99.98
884	175.8	99.89	883	78.3	99.85
885	175.7	99.91	884	78.1	100.24
886	175.7	99.88	885	78.3	99.84
887	175.6	99.92	886	78.1	100.02
888	175.5	99.9	887	77.9	100.11
889	175.5	99.91	888	78	99.93
890	175.4	99.92	889	77.8	99.98
891	175.4	99.88	890	78	99.97
892	175.3	99.91	891	77.8	100.01
893	175.2	99.9	892	77.8	99.93
894	175.1	99.93	893	77.7	99.94
895	175.1	99.9	894	77.7	99.93
896	175	99.91	895	77.5	100.05
897	175	99.92	896	77.4	99.83
898	174.9	99.92	897	77.3	100.13
899	174.9	99.92	898	77.3	99.97
900	174.8	99.88	899	77.3	99.94
901	174.8	99.92	900	77.1	99.97
902	174.7	99.92	901	77.2	99.98
903	174.7	99.9	902	77	99.98
904	174.6	99.92	903	77.1	99.93
905	174.6	99.9	904	76.9	99.9
906	174.5	99.93	905	76.7	99.86
907	174.5	99.92	906	76.5	99.89
908	174.5	99.88	907	76.3	100.03
909	174.4	99.9	908	76.4	99.88
910	174.3	99.91	909	76.2	99.9
911	174.3	99.91	910	76.1	99.96
912	174.2	99.93	911	75.9	99.94
913	174.1	99.9	912	75.9	100.13
914	174.1	99.9	913	76	99.96
915	174	99.91	914	75.9	99.95
916	174	99.91	915	75.8	99.84
917	173.9	99.92	916	75.7	99.98
918	173.9	99.9	917	75.6	100.09
919	173.8	99.91	918	75.7	100.03
920	173.7	99.89	919	75.5	99.95
921	173.7	99.93	920	75.5	99.86
922	173.7	99.91	921	75.4	100.03
923	173.6	99.89	922	75.4	99.91
924	173.5	99.92	923	75.4	100.07
925	173.5	99.91	924	75.3	99.96
926	173.4	99.9	925	75.4	99.84
927	173.4	99.91	926	75.1	100.11
928	173.3	99.93	927	75.1	99.89
929	173.3	99.91	928	75.2	100
930	173.2	99.92	929	75.2	99.86
931	173.2	99.91	930	74.9	100.09
932	173.2	99.92	931	75	99.87
933	173.2	99.91	932	75	100
934	173.1	99.89	933	75	100.11
935	173.1	99.93	934	75.1	100.01
936	173	99.91	935	75.1	99.92
937	172.9	99.9	936	75	99.95
938	172.9	99.93	937	75	95.84
939	172.9	99.89	938	75	99.99
940	172.8	99.9	939	74.9	99.94
941	172.7	99.91	940	74.9	99.94
942	172.6	99.93	941	75	99.95
943	172.6	99.92	942	74.9	100.02
944	172.6	99.91	943	74.9	99.9
945	172.5	99.91	944	74.8	99.75
946	172.4	99.9	945	74.6	100.19
947	172.4	99.92	946	74.9	99.91
948	172.4	99.93	947	74.8	99.96
949	172.3	99.89	948	74.8	99.83
950	172.3	99.91	949	74.6	100.09
951	172.2	99.92	950	74.8	99.79
952	172.1	99.91	951	74.7	100.08
953	172.1	99.9	952	74.8	99.82
954	172	99.92	953	74.7	100.13
955	172	99.93	954	74.6	99.84
956	171.9	99.9	955	74.6	100.12
957	171.8	99.91	956	74.8	99.82
958	171.8	99.93	957	74.6	99.88
959	171.7	99.9	958	74.6	99.91
960	171.7	99.9	959	74.5	99.99
961	171.6	99.93	960	74.6	100.02
962	171.6	99.93	961	74.6	99.95
963	171.5	99.92	962	74.7	99.92
964	171.5	99.9	963	74.5	99.93
965	171.5	99.92	964	74.5	100.11
966	171.4	99.91	965	74.7	99.83
967	171.4	99.91	966	74.6	100
968	171.3	99.91	967	74.6	99.92
969	171.2	98.22	968	74.4	99.88
970	171.2	99.91	969	74.5	100.03
971	171.1	99.91	970	74.6	99.97
972	171.1	99.9	971	74.6	99.89
973	171	99.92	972	74.6	99.89
974	170.9	99.92	973	74.5	99.99
975	170.9	99.9	974	74.5	99.91
976	170.9	99.92	975	74.4	100.04
977	170.8	99.91	976	74.5	99.98
978	170.7	99.9	977	74.6	99.95
979	170.6	99.93	978	74.6	99.92
980	170.6	99.95	979	74.6	99.87
981	170.6	99.89	980	74.5	100.02
982	170.6	99.93	981	74.6	99.88
983	170.5	99.91	982	74.5	100.1
984	170.5	99.92	983	74.6	99.88
985	170.4	99.91	984	74.5	99.94
986	170.3	99.9	985	74.5	100.04
987	170.2	99.91	986	74.5	99.82
988	170.2	99.94	987	74.4	100.1
989	170.1	99.92	988	74.5	99.91
990	170.1	99.94	989	74.6	100.03
991	170.1	99.89	990	74.6	99.88
992	170	99.93	991	74.5	99.88
993	170	99.91	992	74.4	100.06
994	169.9	99.93	993	74.5	99.96
995	169.9	99.91	994	74.5	99.93
996	--	--	995	74.5	99.96
997	--	--	996	74.5	100.07
998	--	--	997	74.5	99.92
999	--	--	998	74.5	99.88
1000	--	--	999	74.4	100.06
--	--	--	1000	74.5	99.86
--	--	--	1001	74.5	100.07
--	--	--	1002	74.5	99.88
--	--	--	1003	74.6	99.99
--	--	--	1004	74.5	99.93
--	--	--	1005	74.5	99.88
--	--	--
--	--	--
--	--	--
--	--	--
--	--	--
--	--	--
--	--	--
--	--	--
--	--	--
--	--	--
--	--	--
--	--	--
--	--	--
--	--	--
--	--	--
--	--	--
--	--	--
--	--	--
--	--	--
--	--	--
--	--	--
--	--	--
--	--	--
--	--	--
--	--	--
--	--	--
--	--	--
--	--	--
--	--	--
--	--	--
--	--	--
--	--	--
--	--	--
--	--	--
--	--	--
--	--	--
--	--	--
--	--	--
--	--	--
--	--	--
--	--	--
--	--	--
--	--	--
--	--	--
--	--	--
--	--	--
--	--	--
--	--	--
--	--	--
--	--	--
--	--	--
--	--	--
--	--	--
--	--	--
--	--	--
--	--	--
--	--	--
--	--	--
--	--	--
--	--	--
--	--	--
--	--	--
--	--	--
--	--	--
--	--	--
--	--	--
--	--	--
--	--	--
--	--	--
--	--	--
--	--	--
--	--	--
--	--	--
--	--	--
--	--	--
--	--	--
--	--	--
--	--	--
--	--	--
--	--	--
--	--	--
--	--	--
--	--	--
--	--	--
--	--	--
--	--	--
--	--	--
--	--	--
--	--	--
--	--	--
--	--	--
--	--	--
--	--	--
--	--	--
--	--	--
--	--	--
--	--	--
--	--	--
--	--	--
--	--	--
--	--	--
--	--	--
--	--	--
--	--	--
--	--	--
--	--	--
--	--	--
--	--	--
--	--	--
--	--	--
--	--	--
--	--	--
--	--	--
--	--	--
--	--	--
--	--	--
--	--	--
--	--	--
--	--	--
--	--	--
--	--	--
--	--	--
--	--	--
--	--	--
--	--	--
--	--	--
--	--	--
--	--	--
--	--	--
--	--	--
--	--	--
--	--	--
--	--	--
--	--	--
--	--	--
--	--	--
--	--	--
--	--	--
--	--	--
--	--	--
--	--	--
--	--	--
--	--	--
--	--	--
--	--	--
--	--	--
--	--	--
--	--	--
--	--	--
--	--	--
--	--	--
--	--	--
--	--	--
--	--	--
--	--	--
--	--	--
--	--	--
--	--	--
--	--	--
--	--	--
--	--	--
--	--	--
--	--	--
--	--	--
--	--	--
--	--	--
--	--	--
--	--	--
--	--	--
--	--	--
--	--	--
--	--	--
--	--	--
--	--	--
--	--	--
--	--	--
--	--	--
--	--	--
--	--	--
--	--	--
--	--	--
--	--	--
--	--	--
--	--	--
--	--	--
--	--	--
--	--	--
--	--	--
--	--	--
--	--	--
--	--	--
--	--	--
--	--	--
--	--	--
--	--	--
--	--	--
--	--	--
--	--	--
--	--	--
--	--	--
--	--	--
--	--	--
--	--	--
--	--	--
--	--	--
--	--	--
--	--	--
--	--	--
--	--	--
--	--	--
--	--	--
--	--	--
--	--	--
--	--	--
--	--	--
--	--	--
--	--	--
--	--	--
--	--	--
--	--	--
--	--	--
--	--	--
--	--	--
--	--	--
--	--	--
--	--	--
--	--	--
--	--	--
--	--	--
--	--	--
--	--	--
--	--	--
--	--	--
--	--	--
--	--	--
--	--	--
--	--	--
--	--	--
--	--	--
--	--	--
--	--	--
--	--	--
--	--	--
--	--	--
--	--	--
--	--	--
--	--	--
--	--	--
--	--	--
--	--	--
--	--	--
--	--	--
--	--	--
--	--	--
--	--	--
--	--	--
--	--	--
--	--	--
--	--	--
--	--	--
--	--	--
--	--	--
--	--	--
--	--	--
--	--	--
--	--	--
--	--	--
--	--	--
--	--	--
--	--	--
--	--	--
--	--	--
--	--	--
--	--	--
--	--	--
--	--	--
--	--	--
--	--	--
--	--	--
--	--	--
--	--	--
--	--	--
--	--	--
--	--	--
--	--	--
--	--	--
--	--	--
--	--	--
--	--	--
--	--	--
--	--	--
--	--	--
--	--	--
--	--	--
--	--	--
--	--	--
--	--	--
--	--	--
--	--	--
--	--	--
--	--	--
--	--	--
--	--	--
--	--	--
--	--	--
--	--	--
--	--	--
--	--	--
--	--	--
--	--	--
--	--	--
--	--	--
--	--	--
--	--	--
--	--	--
--	--	--
--	--	--
--	--	--
--	--	--
--	--	--
--	--	--
--	--	--
--	--	--
--	--	--
--	--	--
--	--	--
--	--	--
--	--	--
--	--	--
--	--	--
--	--	--
--	--	--
--	--	--
--	--	--
--	--	--
--	--	--
--	--	--
--	--	--
--	--	--
--	--	--
--	--	--
--	--	--
--	--	--
--	--	--
--	--	--
--	--	--
--	--	--
--	--	--
--	--	--
--	--	--
--	--	--
--	--	--
--	--	--
--	--	--
--	--	--
--	--	--
--	--	--
--	--	--
--	--	--
--	--	--
--	--	--
--	--	--
--	--	--
--	--	--
--	--	--
--	--	--
--	--	--
--	--	--
--	--	--
--	--	--
--	--	--
--	--	--
--	--	--
--	--	--
--	--	--
--	--	--
--	--	--
--	--	--
--	--	--
--	--	--
--	--	--
--	--	--
--	--	--
--	--	--
--	--	--
--	--	--
--	--	--
--	--	--
--	--	--
--	--	--
--	--	--
--	--	--
--	--	--
--	--	--
--	--	--
--	--	--
--	--	--
--	--	--
--	--	--
--	--	--
--	--	--
--	--	--
--	--	--
--	--	--
--	--	--
--	--	--
--	--	--
--	--	--
--	--	--
--	--	--
--	--	--
--	--	--
--	--	--
--	--	--
--	--	--
--	--	--
--	--	--
--	--	--
--	--	--
--	--	--
--	--	--
--	--	--
--	--	--
--	--	--
--	--	--
--	--	--
--	--	--
--	--	--
--	--	--
--	--	--
--	--	--
--	--	--
--	--	--
--	--	--
--	--	--
--	--	--
--	--	--
--	--	--
--	--	--
--	--	--
--	--	--
--	--	--
--	--	--
--	--	--
--	--	--
--	--	--
--	--	--
--	--	--
--	--	--
--	--	--
--	--	--
--	--	--
--	--	--
--	--	--
--	--	--
--	--	--
--	--	--
--	--	--
--	--	--
--	--	--
--	--	--
--	--	--
--	--	--
--	--	--
--	--	--
--	--	--
--	--	--
--	--	--
--	--	--
--	--	--
--	--	--
--	--	--
--	--	--
--	--	--
--	--	--
--	--	--
--	--	--
--	--	--
--	--	--
--	--	--
--	--	--
--	--	--
--	--	--
--	--	--
--	--	--
--	--	--
--	--	--
--	--	--
--	--	--
--	--	--
--	--	--
--	--	--
--	--	--
--	--	--
--	--	--
--	--	--
--	--	--
--	--	--
--	--	--
--	--	--
--	--	--
--	--	--
--	--	--
--	--	--
--	--	--
--	--	--
--	--	--
--	--	--
--	--	--
--	--	--
--	--	--
--	--	--
--	--	--
--	--	--
--	--	--
--	--	--
--	--	--
--	--	--
--	--	--
--	--	--
--	--	--
--	--	--
--	--	--
--	--	--
--	--	--
--	--	--
--	--	--
--	--	--
--	--	--
--	--	--
--	--	--
--	--	--
--	--	--
--	--	--
--	--	--
--	--	--
--	--	--
--	--	--
--	--	--
--	--	--
--	--	--
--	--	--
--	--	--
--	--	--
--	--	--
--	--	--
--	--	--
--	--	--
--	--	--
--	--	--
--	--	--
--	--	--
--	--	--
--	--	--
--	--	--
--	--	--
--	--	--
--	--	--
--	--	--
--	--	--
--	--	--
--	--	--
--	--	--
--	--	--
--	--	--
--	--	--
--	--	--
--	--	--
--	--	--
--	--	--
--	--	--
--	--	--
--	--	--
--	--	--
--	--	--
--	--	--
--	--	--
--	--	--
--	--	--
--	--	--
--	--	--
--	--	--
--	--	--
--	--	--
--	--	--
--	--	--
--	--	--
--	--	--
--	--	--
--	--	--
--	--	--
--	--	--
--	--	--
--	--	--
--	--	--
--	--	--
--	--	--
--	--	--
--	--	--
--	--	--
--	--	--
--	--	--
--	--	--
--	--	--
--	--	--
--	--	--
--	--	--
--	--	--
--	--	--
--	--	--
--	--	--
--	--	--
--	--	--
--	--	--
--	--	--
--	--	--
--	--	--
--	--	--
--	--	--
--	--	--
--	--	--
--	--	--
--	--	--
--	--	--
--	--	--
--	--	--
--	--	--
--	--	--
--	--	--
--	--	--
--	--	--
--	--	--
--	--	--
--	--	--
--	--	--
--	--	--
--	--	--
--	--	--
--	--	--
--	--	--
--	--	--
--	--	--
--	--	--
--	--	--
--	--	--
--	--	--
--	--	--
--	--	--
--	--	--
--	--	--
--	--	--
--	--	--
--	--	--
--	--	--
--	--	--
--	--	--
--	--	--
--	--	--
--	--	--
--	--	--
--	--	--
--	--	--
--	--	--
--	--	--
--	--	--
--	--	--
--	--	--
--	--	--
--	--	--
--	--	--
--	--	--
--	--	--
--	--	--
--	--	--
--	--	--
--	--	--
--	--	--
--	--	--
--	--	--
--	--	--
--	--	--
--	--	--
--	--	--
--	--	--
--	--	--
--	--	--
--	--	--
--	--	--
--	--	--
--	--	--
--	--	--
--	--	--
--	--	--
--	--	--
--	--	--
--	--	--
--	--	--
--	--	--
--	--	--
--	--	--
--	--	--
--	--	--
--	--	--
--	--	--
--	--	--
--	--	--
--	--	--
--	--	--
--	--	--
--	--	--
--	--	--
--	--	--
--	--	--
--	--	--
--	--	--
--	--	--
--	--	--
--	--	--
--	--	--
--	--	--
--	--	--
--	--	--
--	--	--
--	--	--
--	--	--
--	--	--
--	--	--
--	--	--
--	--	--
--	--	--
--	--	--
--	--	--
--	--	--
--	--	--
--	--	--
--	--	--
--	--	--
--	--	--
--	--	--
--	--	--
--	--	--
--	--	--
--	--	--
--	--	--
--	--	--
--	--	--
--	--	--
--	--	--
--	--	--
--	--	--
--	--	--
--	--	--
--	--	--
--	--	--
--	--	--
--	--	--
--	--	--
--	--	--
--	--	--
--	--	--
--	--	--
--	--	--
--	--	--
--	--	--
--	--	--
--	--	--
--	--	--
--	--	--
--	--	--
--	--	--
--	--	--
--	--	--
--	--	--
--	--	--
--	--	--
--	--	--
--	--	--
--	--	--
--	--	--
--	--	--
--	--	--
--	--	--
--	--	--
--	--	--
--	--	--
--	--	--
--	--	--
--	--	--
--	--	--
--	--	--
--	--	--
--	--	--
--	--	--
--	--	--
--	--	--
--	--	--
--	--	--
--	--	--
--	--	--
--	--	--
--	--	--
--	--	--
--	--	--
--	--	--
--	--	--
--	--	--
--	--	--
--	--	--
--	--	--
--	--	--
--	--	--
--	--	--
--	--	--
--	--	--
--	--	--
--	--	--
--	--	--
--	--	--
--	--	--
--	--	--
--	--	--
--	--	--
--	--	--
--	--	--
--	--	--
--	--	--
--	--	--
--	--	--
--	--	--
--	--	--
--	--	--
--	--	--
--	--	--
--	--	--
--	--	--
--	--	--
--	--	--
--	--	--
--	--	--
--	--	--
--	--	--
--	--	--
--	--	--
--	--	--
--	--	--
--	--	--
--	--	--
--	--	--
--	--	--
--	--	--
--	--	--
--	--	--
--	--	--
--	--	--
--	--	--
--	--	--
--	--	--
--	--	--
--	--	--
--	--	--
--	--	--
--	--	--
--	--	--
--	--	--
--	--	--
--	--	--
--	--	--
--	--	--
--	--	--
--	--	--
--	--	--
--	--	--
--	--	--
--	--	--
--	--	--
--	--	--
--	--	--
--	--	--
--	--	--
--	--	--
--	--	--
--	--	--
--	--	--
--	--	--
--	--	--
--	--	--
--	--	--
--	--	--
--	--	--
--	--	--
--	--	--
--	--	--
--	--	--
--	--	--
--	--	--
--	--	--
--	--	--
--	--	--
--	--	--
--	--	--
--	--	--
--	--	--
--	--	--
--	--	--
--	--	--
--	--	--
--	--	--
--	--	--
--	--	--
--	--	--
--	--	--
--	--	--
--	--	--
--	--	--
--	--	--
--	--	--
--	--	--
--	--	--
--	--	--
--	--	--
--	--	--
--	--	--
--	--	--
--	--	--
--	--	--
--	--	--
--	--	--
--	--	--
--	--	--
--	--	--
--	--	--
--	--	--
--	--	--
--	--	--
--	--	--
--	--	--
--	--	--
--	--	--
--	--	--
--	--	--
--	--	--
--	--	--
--	--	--
--	--	--
--	--	--
--	--	--
--	--	--
--	--	--
--	--	--
--	--	--
--	--	--
--	--	--
--	--	--
--	--	--
--	--	--
--	--	--
--	--	--
--	--	--
--	--	--
--	--	--
--	--	--
--	--	--
--	--	--
--	--	--
--	--	--
--	--	--
--	--	--
--	--	--
--	--	--
--	--	--
--	--	--
--	--	--
--	--	--
--	--	--
--	--	--
--	--	--
--	--	--
--	--	--
--	--	--
--	--	--
--	--	--
--	--	--
--	--	--
--	--	--
--	--	--
--	--	--
--	--	--
--	--	--
--	--	--
--	--	--
--	--	--
--	--	--
--	--	--
[truncated: 138 more rows]
