# Supplementary material for: Creep-type all-solid-state cathode achieving long life
Source: Nat Commun. 2024 May 2;15:3706. doi: 10.1038/s41467-024-48174-8 (PMC11065878; doi:10.1038/s41467-024-48174-8)
Supplement: Supplementary file 5 — Source Data [file 41467_2024_48174_MOESM5_ESM.zip › Source Data/Figure6.xlsx]

## Sheet: Fig 6a
1st				2nd				3rd
Capacity/mAh/g	Potential/V	Capacity/mAh/g	Potential/V	Capacity/mAh/g	Potential/V	Capacity/mAh/g	Potential/V	Capacity/mAh/g	Potential/V	Capacity/mAh/g	Potential/V
0	2.3135	0	1.462	0	2.4441	0	1.456	0	2.4899	0	1.4475
0.1	2.3106	0.1	1.465	0.1	2.4352	0.1	1.4571	0.1	2.4836	0.1	1.4486
0.2	2.308	0.2	1.4757	0.2	2.4248	0.1	1.4668	0.1	2.4672	0.1	1.4575
0.3	2.305	0.3	1.4854	0.3	2.4177	0.2	1.4728	0.2	2.4553	0.2	1.4661
0.4	2.3031	0.4	1.4932	0.4	2.4114	0.3	1.4798	0.3	2.4478	0.3	1.472
0.5	2.3013	0.5	1.5022	0.5	2.4062	0.3	1.4869	0.3	2.4408	0.3	1.4795
0.6	2.2998	0.6	1.5092	0.6	2.4013	0.4	1.4925	0.4	2.4356	0.4	1.4858
0.6	2.299	0.6	1.5167	0.6	2.398	0.5	1.4988	0.5	2.4292	0.5	1.4903
0.7	2.2979	0.7	1.5234	0.7	2.3943	0.5	1.5051	0.5	2.4255	0.5	1.4973
0.8	2.2975	0.8	1.5297	0.8	2.392	0.6	1.5107	0.6	2.4222	0.6	1.5018
0.9	2.2961	0.9	1.5353	0.9	2.3894	0.7	1.5163	0.7	2.4203	0.7	1.5081
1	2.2953	1	1.542	1	2.3887	0.7	1.5211	0.7	2.4166	0.7	1.5137
1.1	2.2935	1.1	1.5479	1.1	2.3865	0.8	1.5256	0.8	2.4132	0.8	1.5189
1.2	2.2931	1.2	1.5539	1.2	2.3835	0.9	1.5297	0.9	2.4114	0.9	1.523
1.3	2.292	1.3	1.558	1.3	2.3816	0.9	1.5338	1	2.4088	1	1.5286
1.4	2.2916	1.4	1.5624	1.4	2.3805	1	1.539	1	2.4062	1	1.5319
1.5	2.2916	1.5	1.5684	1.5	2.3801	1.1	1.5442	1.1	2.4047	1.1	1.5364
1.6	2.2901	1.6	1.5728	1.6	2.379	1.2	1.5479	1.2	2.401	1.2	1.5416
1.7	2.2886	1.7	1.5795	1.7	2.3768	1.2	1.5531	1.2	2.3987	1.2	1.5468
1.7	2.2882	1.7	1.5836	1.7	2.3749	1.3	1.558	1.3	2.3976	1.3	1.5494
1.8	2.2882	1.8	1.5885	1.8	2.3738	1.4	1.5606	1.4	2.3965	1.4	1.5557
1.9	2.2886	1.9	1.5929	1.9	2.3719	1.4	1.5654	1.4	2.395	1.4	1.5591
2	2.2882	2	1.5981	2	2.3716	1.5	1.5691	1.5	2.3928	1.5	1.5624
2.1	2.2875	2.1	1.6007	2.1	2.3708	1.6	1.5728	1.6	2.392	1.6	1.5661
2.2	2.2879	2.2	1.6052	2.2	2.3697	1.6	1.5781	1.6	2.3902	1.6	1.5706
2.3	2.2875	2.3	1.6089	2.3	2.3701	1.7	1.5807	1.7	2.3894	1.7	1.5743
2.4	2.2875	2.4	1.6126	2.4	2.3686	1.8	1.5844	1.8	2.3891	1.8	1.5792
2.5	2.2864	2.5	1.6175	2.5	2.3679	1.8	1.5881	1.8	2.3876	1.8	1.5814
2.6	2.2875	2.6	1.6216	2.6	2.3675	1.9	1.5914	1.9	2.3865	1.9	1.587
2.7	2.286	2.7	1.6249	2.7	2.3649	2	1.5952	2	2.3857	2	1.5907
2.8	2.2868	2.8	1.6298	2.7	2.3634	2	1.5989	2	2.3846	2	1.5937
2.8	2.2864	2.8	1.6324	2.8	2.3626	2.1	1.6004	2.1	2.3842	2.1	1.5978
2.9	2.2864	2.9	1.6361	2.9	2.3626	2.2	1.6037	2.2	2.3824	2.2	1.5993
3	2.2856	3	1.6406	3	2.3619	2.2	1.6086	2.2	2.3816	2.2	1.6022
3.1	2.2853	3.1	1.6435	3.1	2.3612	2.3	1.6112	2.3	2.3809	2.3	1.606
3.2	2.2856	3.2	1.6465	3.2	2.3612	2.4	1.6145	2.4	2.3805	2.4	1.6097
3.3	2.2849	3.3	1.6506	3.3	2.36	2.4	1.619	2.4	2.3805	2.4	1.6126
3.4	2.2849	3.4	1.6536	3.4	2.3593	2.5	1.6219	2.5	2.3794	2.5	1.6167
3.5	2.2845	3.5	1.6569	3.5	2.3586	2.6	1.6238	2.6	2.379	2.6	1.6201
3.6	2.2845	3.6	1.661	3.6	2.3578	2.6	1.6275	2.6	2.379	2.6	1.6227
3.7	2.2842	3.7	1.664	3.7	2.3574	2.7	1.6309	2.7	2.3772	2.7	1.626
3.8	2.2838	3.8	1.6666	3.8	2.3574	2.8	1.6331	2.8	2.3775	2.8	1.629
3.9	2.2838	3.9	1.6707	3.9	2.3571	2.9	1.6365	2.9	2.376	2.9	1.6324
3.9	2.2838	3.9	1.6729	3.9	2.3571	2.9	1.6398	2.9	2.3749	2.9	1.6346
4	2.2827	4	1.6763	4	2.3571	3	1.6413	3	2.3746	3	1.6379
4.1	2.2823	4.1	1.6785	4.1	2.3567	3.1	1.6439	3.1	2.3734	3.1	1.6409
4.2	2.2827	4.2	1.6815	4.2	2.3563	3.1	1.6461	3.1	2.3727	3.1	1.6432
4.3	2.2815	4.3	1.6841	4.3	2.356	3.2	1.6499	3.2	2.3719	3.2	1.6458
4.4	2.2819	4.4	1.6867	4.4	2.356	3.3	1.6536	3.3	2.3719	3.3	1.6487
4.5	2.2808	4.5	1.6897	4.5	2.3556	3.3	1.6562	3.3	2.3712	3.3	1.6525
4.6	2.2819	4.6	1.6919	4.6	2.3556	3.4	1.6577	3.4	2.3712	3.4	1.6543
4.7	2.2804	4.7	1.6945	4.7	2.3545	3.5	1.6618	3.5	2.3708	3.5	1.6569
4.8	2.2804	4.8	1.6975	4.8	2.3537	3.5	1.664	3.5	2.3701	3.5	1.661
4.9	2.2808	4.9	1.7001	4.9	2.3537	3.6	1.6662	3.6	2.3697	3.6	1.6632
5	2.2804	5	1.7027	4.9	2.3526	3.7	1.6688	3.7	2.3701	3.7	1.6647
5	2.2797	5	1.706	5	2.3522	3.7	1.6718	3.7	2.3686	3.7	1.6681
5.1	2.2789	5.1	1.7083	5.1	2.3515	3.8	1.6744	3.8	2.3686	3.8	1.6711
5.2	2.2789	5.2	1.7116	5.2	2.3511	3.9	1.6766	3.9	2.3682	3.9	1.6737
5.3	2.2789	5.3	1.7138	5.3	2.3511	3.9	1.6785	3.9	2.3679	3.9	1.6759
5.4	2.2801	5.4	1.7157	5.4	2.3507	4	1.68	4	2.3675	4	1.6781
5.5	2.2789	5.5	1.7183	5.5	2.3507	4.1	1.683	4.1	2.3675	4.1	1.6796
5.6	2.2801	5.6	1.7194	5.6	2.35	4.1	1.6844	4.1	2.3671	4.1	1.6822
5.7	2.2801	5.7	1.7228	5.7	2.3493	4.2	1.6867	4.2	2.3671	4.2	1.6848
5.8	2.2801	5.8	1.7239	5.8	2.3496	4.3	1.6889	4.3	2.3649	4.3	1.6856
5.9	2.2801	5.9	1.7265	5.9	2.3493	4.3	1.6904	4.3	2.3656	4.3	1.6889
6	2.2797	6	1.7298	6	2.3496	4.4	1.6938	4.4	2.3638	4.4	1.6904
6	2.2797	6	1.7313	6	2.3493	4.5	1.696	4.5	2.3634	4.5	1.6934
6.1	2.2786	6.1	1.7332	6.1	2.3481	4.5	1.6975	4.5	2.3623	4.5	1.696
6.2	2.2793	6.2	1.7369	6.2	2.3481	4.6	1.7001	4.6	2.3623	4.6	1.6975
6.3	2.2793	6.3	1.7376	6.3	2.3481	4.7	1.7027	4.7	2.3623	4.7	1.7001
6.4	2.2786	6.4	1.7399	6.4	2.3481	4.7	1.7049	4.7	2.3623	4.7	1.7027
6.5	2.2793	6.5	1.7425	6.5	2.3481	4.8	1.7068	4.8	2.3619	4.8	1.7045
6.6	2.2786	6.6	1.7443	6.6	2.3481	4.9	1.7086	4.9	2.3619	4.9	1.7068
6.7	2.2793	6.7	1.7451	6.7	2.3478	5	1.7112	5	2.3619	5	1.7094
6.8	2.2782	6.8	1.7488	6.8	2.3478	5	1.7131	5	2.3608	5	1.7109
6.9	2.2786	6.9	1.7507	6.9	2.347	5.1	1.7146	5.1	2.3612	5.1	1.7142
7	2.2782	7	1.7525	7	2.3467	5.2	1.7168	5.2	2.3608	5.2	1.7153
7.1	2.2786	7.1	1.7544	7	2.3463	5.2	1.7183	5.2	2.3597	5.2	1.7176
7.1	2.2778	7.1	1.7574	7.2	2.3459	5.3	1.7202	5.3	2.3593	5.3	1.7187
7.2	2.2778	7.2	1.7585	7.2	2.3463	5.4	1.7224	5.4	2.3589	5.4	1.7198
7.3	2.2771	7.3	1.76	7.3	2.3455	5.4	1.7239	5.4	2.3589	5.4	1.7228
7.4	2.2771	7.4	1.7618	7.4	2.3455	5.5	1.7257	5.5	2.3586	5.5	1.725
7.5	2.2767	7.5	1.7644	7.5	2.3452	5.6	1.728	5.6	2.3586	5.6	1.7265
7.6	2.2767	7.6	1.767	7.6	2.3448	5.6	1.7302	5.6	2.3582	5.6	1.7291
7.7	2.2767	7.7	1.7689	7.7	2.3448	5.7	1.7313	5.7	2.3586	5.7	1.7313
7.8	2.2763	7.8	1.7696	7.8	2.3448	5.8	1.7332	5.8	2.3578	5.8	1.7321
7.9	2.2763	7.9	1.7704	7.9	2.3452	5.8	1.7358	5.8	2.3574	5.8	1.7339
8	2.2763	8	1.7734	8	2.3448	5.9	1.738	5.9	2.3578	5.9	1.7365
8.1	2.2763	8.1	1.7756	8.1	2.3444	6	1.7388	6	2.3574	6	1.738
8.2	2.276	8.2	1.7775	8.2	2.3448	6	1.7403	6	2.3571	6	1.7395
8.2	2.276	8.2	1.7789	8.2	2.344	6.1	1.7417	6.1	2.3571	6.1	1.741
8.3	2.276	8.3	1.7808	8.3	2.344	6.2	1.7443	6.2	2.3571	6.2	1.7432
8.4	2.276	8.4	1.7823	8.4	2.3426	6.2	1.7451	6.2	2.3567	6.2	1.7443
8.5	2.276	8.5	1.7838	8.5	2.3426	6.3	1.7477	6.3	2.3571	6.3	1.7469
8.6	2.2756	8.6	1.7856	8.6	2.3426	6.4	1.7499	6.4	2.3567	6.4	1.7496
8.7	2.2756	8.7	1.7879	8.7	2.3437	6.4	1.7507	6.4	2.3571	6.4	1.7499
8.8	2.2752	8.8	1.7897	8.8	2.3437	6.5	1.7529	6.5	2.3571	6.5	1.7514
8.9	2.2752	8.9	1.792	8.9	2.3437	6.6	1.7551	6.6	2.3574	6.6	1.7544
9	2.2749	9	1.7935	9	2.3433	6.6	1.757	6.6	2.3567	6.6	1.7563
9.1	2.2745	9.1	1.7953	9.1	2.3426	6.7	1.7581	6.7	2.3567	6.7	1.7577
9.2	2.2749	9.2	1.7968	9.2	2.3422	6.8	1.7592	6.8	2.356	6.8	1.7585
9.3	2.2745	9.3	1.7987	9.3	2.3414	6.8	1.7607	6.8	2.3563	6.9	1.7603
9.3	2.2745	9.3	1.8009	9.3	2.34	6.9	1.7618	6.9	2.3563	6.9	1.7618
9.4	2.2745	9.4	1.802	9.4	2.34	7	1.7641	7	2.3556	7	1.7641
9.5	2.2737	9.5	1.8039	9.5	2.3396	7.1	1.767	7.1	2.3552	7.1	1.767
9.6	2.2741	9.6	1.8057	9.6	2.3396	7.1	1.7682	7.1	2.3552	7.1	1.7685
9.7	2.2741	9.7	1.8068	9.7	2.34	7.2	1.7696	7.2	2.3552	7.2	1.7693
9.8	2.2741	9.8	1.8087	9.8	2.3392	7.3	1.77	7.3	2.3545	7.3	1.7696
9.9	2.2737	9.9	1.8106	9.9	2.3388	7.3	1.7708	7.3	2.3548	7.3	1.7704
10	2.2737	10	1.8113	10	2.3396	7.4	1.7737	7.4	2.3541	7.4	1.7734
10.1	2.2737	10.1	1.8139	10.1	2.3396	7.5	1.7752	7.5	2.353	7.5	1.7752
10.2	2.2734	10.2	1.815	10.2	2.3385	7.5	1.7767	7.5	2.353	7.5	1.7763
10.3	2.273	10.3	1.8169	10.3	2.3388	7.6	1.7786	7.6	2.353	7.6	1.7782
10.3	2.273	10.4	1.818	10.4	2.3385	7.7	1.7793	7.7	2.3526	7.7	1.7793
10.4	2.2734	10.4	1.8202	10.4	2.3385	7.7	1.7815	7.7	2.3526	7.7	1.7812
10.5	2.273	10.5	1.8221	10.5	2.3385	7.8	1.7823	7.8	2.3519	7.8	1.7823
10.6	2.273	10.6	1.8236	10.6	2.3385	7.9	1.7834	7.9	2.3519	7.9	1.7838
10.7	2.273	10.7	1.8247	10.7	2.3388	7.9	1.7845	7.9	2.3515	7.9	1.7842
10.8	2.273	10.8	1.8266	10.8	2.3385	8	1.7864	8	2.3511	8	1.7864
10.9	2.2726	10.9	1.8277	10.9	2.3385	8.1	1.7879	8.1	2.3511	8.1	1.7875
11	2.273	11	1.8292	11	2.3381	8.1	1.7894	8.1	2.3507	8.1	1.7897
11.1	2.2726	11.1	1.8303	11.1	2.3381	8.2	1.7905	8.2	2.3507	8.2	1.7916
11.2	2.2726	11.2	1.8325	11.2	2.3385	8.3	1.7931	8.3	2.3511	8.3	1.7931
11.3	2.2715	11.3	1.8336	11.3	2.3377	8.3	1.7938	8.3	2.3507	8.3	1.7942
11.4	2.2719	11.4	1.8347	11.4	2.3377	8.4	1.7961	8.4	2.3504	8.4	1.7961
11.5	2.2722	11.5	1.837	11.5	2.3377	8.5	1.7964	8.5	2.3504	8.5	1.7972
11.5	2.2715	11.5	1.8381	11.5	2.3377	8.5	1.799	8.5	2.3504	8.5	1.799
11.6	2.2722	11.6	1.8403	11.6	2.3377	8.6	1.7998	8.6	2.35	8.6	1.8001
11.7	2.2719	11.7	1.8418	11.7	2.3374	8.7	1.8009	8.7	2.35	8.7	1.8013
11.8	2.2715	11.8	1.8433	11.8	2.3377	8.8	1.8016	8.7	2.35	8.7	1.802
11.9	2.2711	11.9	1.8455	11.9	2.337	8.8	1.8042	8.8	2.35	8.8	1.8042
12	2.2711	12	1.8459	12	2.3366	8.9	1.8057	8.9	2.35	8.9	1.8061
12.1	2.2708	12.1	1.847	12.1	2.3366	9	1.8065	9	2.3493	9	1.8068
12.2	2.2711	12.2	1.8485	12.2	2.3362	9	1.8076	9	2.35	9	1.8091
12.3	2.2708	12.3	1.8507	12.3	2.3366	9.1	1.8098	9.1	2.3493	9.1	1.8098
12.4	2.2708	12.4	1.8522	12.4	2.3355	9.2	1.8102	9.2	2.3496	9.2	1.8106
12.5	2.2704	12.5	1.853	12.5	2.3351	9.2	1.8121	9.2	2.3493	9.2	1.8124
12.6	2.27	12.5	1.8541	12.5	2.3351	9.3	1.8135	9.3	2.3489	9.3	1.8143
12.6	2.27	12.6	1.8567	12.6	2.3336	9.4	1.815	9.4	2.3485	9.4	1.8158
12.7	2.27	12.7	1.8582	12.7	2.3333	9.4	1.8161	9.4	2.3489	9.4	1.8165
12.8	2.27	12.8	1.8589	12.8	2.3329	9.5	1.8176	9.5	2.3481	9.5	1.8184
12.9	2.2696	12.9	1.86	12.9	2.3321	9.6	1.8188	9.6	2.3485	9.6	1.8188
13	2.2689	13	1.8619	13	2.3318	9.6	1.8195	9.6	2.3481	9.6	1.8206
13.1	2.2689	13.1	1.8645	13.1	2.3314	9.7	1.8214	9.7	2.3478	9.7	1.8225
13.2	2.2685	13.2	1.8653	13.2	2.3333	9.8	1.8221	9.8	2.3478	9.8	1.8232
13.3	2.2685	13.3	1.8656	13.3	2.3314	9.8	1.824	9.8	2.3481	9.8	1.8251
13.4	2.2682	13.4	1.8664	13.4	2.3314	9.9	1.8254	9.9	2.3474	9.9	1.8254
13.5	2.2682	13.5	1.8682	13.5	2.3321	10	1.8266	10	2.3481	10	1.8269
13.6	2.2685	13.6	1.8697	13.6	2.3321	10	1.8284	10	2.3474	10	1.8284
13.6	2.2685	13.6	1.8712	13.6	2.331	10.1	1.8288	10.1	2.3474	10.1	1.8292
13.7	2.2682	13.7	1.8723	13.7	2.3318	10.2	1.8299	10.2	2.347	10.2	1.8303
13.8	2.2682	13.8	1.8734	13.8	2.3318	10.2	1.8299	10.2	2.347	10.2	1.8321
13.9	2.2678	13.9	1.8753	13.9	2.3318	10.3	1.8318	10.3	2.3467	10.3	1.8329
14	2.2682	14	1.8768	14	2.3318	10.4	1.834	10.4	2.347	10.4	1.8344
14.1	2.2678	14.1	1.8783	14.1	2.3314	10.4	1.8347	10.4	2.347	10.4	1.8359
14.2	2.2678	14.2	1.8798	14.2	2.3307	10.5	1.8362	10.5	2.347	10.5	1.8366
14.3	2.2685	14.3	1.8813	14.3	2.3299	10.6	1.8374	10.6	2.3463	10.6	1.8377
14.4	2.2678	14.4	1.8835	14.4	2.3295	10.6	1.8385	10.6	2.3467	10.7	1.8392
14.5	2.2685	14.5	1.8846	14.5	2.3295	10.7	1.84	10.7	2.3463	10.7	1.8403
14.6	2.2674	14.6	1.8857	14.6	2.3292	10.8	1.8411	10.8	2.3459	10.8	1.8422
14.7	2.2682	14.7	1.8865	14.7	2.3292	10.8	1.8426	10.9	2.3455	10.9	1.8433
14.7	2.2674	14.7	1.8872	14.7	2.3292	10.9	1.8437	10.9	2.3455	10.9	1.8444
14.8	2.267	14.8	1.8879	14.8	2.3292	11	1.8452	11	2.3459	11	1.8455
14.9	2.267	14.9	1.8891	14.9	2.3288	11.1	1.8455	11.1	2.3452	11.1	1.8467
15	2.2674	15	1.8909	15	2.3277	11.1	1.847	11.1	2.3452	11.1	1.8478
15.1	2.267	15.1	1.8924	15.1	2.3277	11.2	1.8478	11.2	2.3448	11.2	1.8489
15.2	2.2667	15.2	1.8946	15.2	2.3273	11.3	1.8489	11.3	2.3452	11.3	1.8507
15.3	2.2663	15.3	1.8946	15.3	2.3266	11.3	1.8504	11.3	2.3452	11.3	1.8519
15.4	2.2667	15.4	1.8961	15.4	2.3273	11.4	1.8522	11.4	2.3448	11.4	1.8522
15.5	2.267	15.5	1.8969	15.5	2.3266	11.5	1.8526	11.5	2.3448	11.5	1.853
15.6	2.2667	15.6	1.8984	15.6	2.3269	11.5	1.853	11.5	2.3448	11.5	1.8541
15.7	2.2667	15.7	1.9006	15.7	2.3266	11.6	1.8548	11.6	2.3448	11.6	1.8567
15.8	2.2663	15.8	1.9013	15.7	2.3266	11.7	1.8563	11.7	2.3448	11.7	1.8578
15.8	2.2663	15.8	1.9021	15.8	2.3266	11.7	1.8578	11.7	2.3444	11.7	1.8586
15.9	2.2659	15.9	1.9028	15.9	2.3266	11.8	1.8589	11.8	2.3448	11.8	1.8589
16	2.2667	16	1.9047	16	2.3266	11.9	1.8589	11.9	2.3444	11.9	1.86
16.1	2.2667	16.1	1.9065	16.1	2.3266	11.9	1.8604	11.9	2.3444	11.9	1.8623
16.2	2.2667	16.2	1.9077	16.2	2.3258	12	1.8623	12	2.3448	12	1.8638
16.3	2.2663	16.3	1.908	16.3	2.3254	12.1	1.8634	12.1	2.3448	12.1	1.8645
16.4	2.2663	16.4	1.9088	16.4	2.3251	12.1	1.8645	12.1	2.3448	12.1	1.8656
16.5	2.2663	16.5	1.911	16.5	2.3251	12.2	1.8656	12.2	2.3437	12.2	1.866
16.6	2.2659	16.6	1.9125	16.6	2.3247	12.3	1.8656	12.3	2.3444	12.3	1.8667
16.7	2.2663	16.7	1.9129	16.7	2.324	12.3	1.8667	12.3	2.3437	12.3	1.8682
16.8	2.2663	16.8	1.9151	16.8	2.324	12.4	1.8679	12.4	2.344	12.4	1.869
16.8	2.2667	16.8	1.9162	16.9	2.324	12.5	1.869	12.5	2.3433	12.5	1.8701
16.9	2.2663	16.9	1.9177	16.9	2.3236	12.5	1.8701	12.5	2.3433	12.5	1.8705
17	2.2659	17	1.9188	17	2.3236	12.6	1.8708	12.6	2.344	12.6	1.8723
17.1	2.2659	17.1	1.9188	17.1	2.3225	12.7	1.8723	12.7	2.3429	12.7	1.8731
17.2	2.2656	17.2	1.9203	17.2	2.3236	12.8	1.8734	12.8	2.3426	12.8	1.8742
17.3	2.2656	17.3	1.9222	17.3	2.3228	12.8	1.8742	12.8	2.3426	12.8	1.8764
17.4	2.2656	17.4	1.9233	17.4	2.3217	12.9	1.8757	12.9	2.3433	12.9	1.8768
17.5	2.2656	17.5	1.9244	17.5	2.3217	13	1.8764	13	2.3422	13	1.8775
17.6	2.2659	17.6	1.9259	17.6	2.3214	13	1.8779	13	2.3422	13	1.8794
17.7	2.2656	17.7	1.9263	17.7	2.321	13.1	1.8798	13.1	2.3426	13.1	1.8809
17.8	2.2652	17.8	1.927	17.8	2.321	13.2	1.8805	13.2	2.3429	13.2	1.882
17.9	2.2652	17.9	1.9278	17.9	2.3206	13.2	1.882	13.2	2.3414	13.2	1.8827
18	2.2652	18	1.9292	18	2.3206	13.3	1.8831	13.3	2.3426	13.3	1.8839
18	2.2652	18	1.9304	18	2.3202	13.4	1.8846	13.4	2.3426	13.4	1.885
18.1	2.2652	18.1	1.9318	18.1	2.3199	13.4	1.885	13.4	2.3422	13.4	1.8853
18.2	2.2652	18.2	1.9326	18.2	2.3199	13.5	1.8857	13.5	2.3414	13.5	1.8868
18.3	2.2648	18.3	1.9344	18.3	2.3195	13.6	1.8868	13.6	2.3422	13.6	1.8876
18.4	2.2648	18.4	1.9344	18.4	2.3188	13.6	1.8876	13.6	2.3418	13.6	1.8883
18.5	2.2648	18.5	1.9363	18.5	2.3188	13.7	1.8879	13.7	2.34	13.7	1.8891
18.6	2.2644	18.6	1.9374	18.6	2.3188	13.8	1.8887	13.8	2.3411	13.8	1.8898
18.7	2.2644	18.7	1.9382	18.7	2.3188	13.8	1.8902	13.8	2.34	13.8	1.8909
18.8	2.2644	18.8	1.9385	18.8	2.3173	13.9	1.8909	13.9	2.3396	13.9	1.892
18.9	2.2637	18.9	1.94	18.9	2.3176	14	1.892	14	2.3403	14	1.8935
19	2.2637	19	1.9404	19	2.3169	14	1.8932	14	2.3396	14	1.8943
19.1	2.2637	19.1	1.9423	19	2.3165	14.1	1.8946	14.1	2.3396	14.1	1.8958
19.1	2.2641	19.1	1.9441	19.1	2.3161	14.2	1.8946	14.2	2.3396	14.2	1.8958
19.2	2.2641	19.2	1.9449	19.2	2.3161	14.2	1.8958	14.2	2.3396	14.2	1.8965
19.3	2.2637	19.3	1.9456	19.3	2.3165	14.3	1.8969	14.3	2.3396	14.3	1.8984
19.4	2.2629	19.4	1.9471	19.4	2.3169	14.4	1.898	14.4	2.3396	14.4	1.8995
19.5	2.2633	19.5	1.9482	19.5	2.3161	14.4	1.8991	14.4	2.3388	14.4	1.9002
19.6	2.2622	19.6	1.9486	19.6	2.3158	14.5	1.9002	14.5	2.3392	14.5	1.9006
19.7	2.2622	19.7	1.9497	19.7	2.3161	14.6	1.9002	14.6	2.3388	14.6	1.9021
19.8	2.2626	19.8	1.9508	19.8	2.3161	14.6	1.9013	14.7	2.3385	14.6	1.9025
19.9	2.2626	19.9	1.9523	19.9	2.3161	14.7	1.9021	14.7	2.3385	14.7	1.9032
20	2.2618	20	1.9538	20	2.3161	14.8	1.9028	14.8	2.3385	14.8	1.9043
20.1	2.2611	20.1	1.9542	20.1	2.315	14.9	1.9043	14.9	2.3385	14.9	1.9058
20.1	2.2611	20.2	1.956	20.1	2.3154	14.9	1.9062	14.9	2.3388	14.9	1.9065
20.2	2.2618	20.2	1.9564	20.2	2.3154	15	1.9058	15	2.3385	15	1.9073
20.3	2.2611	20.3	1.9571	20.3	2.315	15.1	1.9073	15.1	2.3388	15.1	1.9084
20.4	2.2611	20.4	1.9579	20.4	2.3139	15.1	1.9077	15.1	2.3388	15.1	1.9092
20.5	2.2622	20.5	1.959	20.5	2.3143	15.2	1.9092	15.2	2.3385	15.2	1.9103
20.6	2.2622	20.6	1.9609	20.6	2.3139	15.3	1.9092	15.3	2.3385	15.3	1.9114
20.7	2.2618	20.7	1.9616	20.7	2.3143	15.3	1.911	15.3	2.3388	15.3	1.9118
20.8	2.2611	20.8	1.9635	20.8	2.3135	15.4	1.9118	15.4	2.3381	15.4	1.9136
20.9	2.2611	20.9	1.9646	20.9	2.3135	15.5	1.9132	15.5	2.3381	15.5	1.9136
21	2.2618	21	1.9653	21	2.3135	15.5	1.914	15.5	2.3388	15.5	1.9162
21.1	2.2618	21.1	1.9668	21.1	2.3128	15.6	1.9155	15.6	2.3381	15.6	1.917
21.2	2.2618	21.2	1.9668	21.2	2.3128	15.7	1.917	15.7	2.3385	15.7	1.9177
21.3	2.2618	21.2	1.9672	21.2	2.3124	15.7	1.9177	15.7	2.3388	15.7	1.9181
21.3	2.2611	21.3	1.9683	21.3	2.3121	15.8	1.9181	15.8	2.3381	15.8	1.9185
21.4	2.2615	21.4	1.9694	21.4	2.3121	15.9	1.9188	15.9	2.3381	15.9	1.9192
21.5	2.2607	21.5	1.9705	21.5	2.3121	15.9	1.9196	15.9	2.3377	15.9	1.9199
21.6	2.2611	21.6	1.9717	21.6	2.3117	16	1.9203	16	2.3377	16	1.9218
21.7	2.2603	21.7	1.9717	21.7	2.3117	16.1	1.9211	16.1	2.3377	16.1	1.9218
21.8	2.2603	21.8	1.9735	21.8	2.3113	16.1	1.9225	16.1	2.3374	16.1	1.9233
21.9	2.2607	21.9	1.9739	21.9	2.3102	16.2	1.9233	16.2	2.3374	16.2	1.9248
22	2.2603	22	1.9746	22	2.3102	16.3	1.9248	16.3	2.3374	16.3	1.9248
22.1	2.26	22.1	1.9757	22.1	2.3098	16.3	1.9248	16.3	2.3377	16.3	1.9259
22.2	2.26	22.2	1.9769	22.2	2.3094	16.4	1.9255	16.4	2.3374	16.4	1.9259
22.3	2.2603	22.3	1.9787	22.3	2.3094	16.5	1.9259	16.5	2.3377	16.5	1.927
22.3	2.2603	22.3	1.9787	22.3	2.3094	16.5	1.927	16.6	2.3374	16.5	1.9278
22.4	2.26	22.4	1.9802	22.4	2.3094	16.6	1.9281	16.6	2.3374	16.6	1.9292
22.5	2.26	22.5	1.9806	22.5	2.3091	16.7	1.9285	16.7	2.3377	16.7	1.9292
22.6	2.2596	22.6	1.981	22.6	2.3087	16.7	1.9292	16.8	2.3374	16.7	1.93
22.7	2.2596	22.7	1.9839	22.7	2.3087	16.8	1.93	16.8	2.337	16.8	1.9311
22.8	2.26	22.8	1.9839	22.8	2.3087	16.9	1.9315	16.9	2.3366	16.9	1.9318
22.9	2.2596	22.9	1.9828	22.9	2.3083	17	1.9318	17	2.3366	17	1.9333
23	2.26	23	1.9843	23	2.3087	17	1.9326	17	2.3359	17	1.9344
23.1	2.2596	23.1	1.9858	23.1	2.3083	17.1	1.9341	17.1	2.3366	17.1	1.9352
23.2	2.2589	23.2	1.9865	23.2	2.3087	17.2	1.9352	17.2	2.3366	17.2	1.9352
23.3	2.2596	23.3	1.9873	23.3	2.3083	17.2	1.9348	17.2	2.3359	17.2	1.9363
23.3	2.2592	23.4	1.9888	23.4	2.308	17.3	1.9367	17.3	2.3355	17.3	1.9378
23.4	2.2596	23.4	1.9903	23.4	2.308	17.4	1.9374	17.4	2.3351	17.4	1.9374
23.5	2.2589	23.5	1.9906	23.5	2.3076	17.4	1.9382	17.4	2.3344	17.4	1.9382
23.6	2.2585	23.6	1.9917	23.6	2.3068	17.5	1.9382	17.5	2.3347	17.5	1.9397
23.7	2.2596	23.7	1.9917	23.7	2.3068	17.6	1.9382	17.6	2.3333	17.6	1.9404
23.8	2.2596	23.8	1.9929	23.8	2.3065	17.6	1.9397	17.6	2.3333	17.6	1.9411
23.9	2.2592	23.9	1.9943	23.9	2.3065	17.7	1.9411	17.7	2.3329	17.7	1.9419
24	2.2592	24	1.9951	24	2.3065	17.8	1.9419	17.8	2.3336	17.8	1.9438
24.1	2.2585	24.1	1.9962	24.1	2.3068	17.8	1.943	17.8	2.3333	17.8	1.9438
24.2	2.2589	24.2	1.9962	24.2	2.3072	17.9	1.9438	17.9	2.3333	17.9	1.9449
24.3	2.2585	24.3	1.9973	24.3	2.3065	18	1.9449	18	2.3329	18	1.9456
24.4	2.2581	24.4	1.9984	24.4	2.3061	18	1.9452	18	2.3329	18	1.946
24.4	2.2589	24.5	1.9996	24.5	2.3054	18.1	1.946	18.1	2.3314	18.1	1.9471
24.5	2.2577	24.5	1.9996	24.5	2.3057	18.2	1.9471	18.2	2.3314	18.2	1.9478
24.6	2.2577	24.6	2.0014	24.6	2.3046	18.2	1.9482	18.2	2.3321	18.2	1.9493
24.7	2.2574	24.7	2.0022	24.7	2.305	18.3	1.949	18.3	2.3314	18.3	1.9493
24.8	2.2581	24.8	2.0025	24.8	2.3042	18.4	1.9493	18.4	2.3321	18.4	1.9501
24.9	2.2574	24.9	2.0029	24.9	2.3046	18.4	1.9497	18.4	2.3314	18.4	1.9512
25	2.2574	25	2.004	25	2.3039	18.5	1.9508	18.5	2.3321	18.5	1.9531
25.1	2.2574	25.1	2.0048	25.1	2.3046	18.6	1.9519	18.6	2.3321	18.6	1.9531
25.2	2.2574	25.2	2.0051	25.2	2.3031	18.7	1.9534	18.6	2.3314	18.7	1.9538
25.3	2.2577	25.3	2.0066	25.3	2.3035	18.7	1.9538	18.7	2.3314	18.7	1.9549
25.4	2.257	25.4	2.0074	25.4	2.3035	18.8	1.9542	18.8	2.3321	18.8	1.9553
25.5	2.2574	25.5	2.0089	25.5	2.3031	18.9	1.9553	18.9	2.3314	18.9	1.956
25.6	2.2574	25.6	2.0092	25.6	2.3031	18.9	1.956	18.9	2.3318	18.9	1.956
25.6	2.2563	25.6	2.01	25.6	2.3031	19	1.9564	19	2.331	19	1.9575
25.7	2.2563	25.7	2.0107	25.7	2.3031	19.1	1.9579	19.1	2.3318	19.1	1.9583
25.8	2.257	25.8	2.0118	25.8	2.3028	19.1	1.9583	19.1	2.331	19.1	1.9586
25.9	2.2563	25.9	2.0122	25.9	2.3035	19.2	1.9586	19.2	2.3318	19.2	1.9597
26	2.2566	26	2.0129	26	2.3031	19.3	1.9594	19.3	2.3307	19.3	1.9597
26.1	2.2563	26.1	2.0137	26.1	2.3024	19.3	1.9597	19.3	2.3295	19.3	1.9605
26.2	2.2555	26.2	2.0144	26.2	2.3028	19.4	1.9612	19.4	2.331	19.4	1.9624
26.3	2.2555	26.3	2.0148	26.3	2.3028	19.5	1.9624	19.5	2.3303	19.5	1.9631
26.4	2.2559	26.4	2.0152	26.4	2.3016	19.5	1.9635	19.5	2.3295	19.5	1.9638
26.5	2.2555	26.5	2.0163	26.5	2.3013	19.6	1.9642	19.6	2.3299	19.6	1.965
26.6	2.2563	26.6	2.017	26.6	2.3016	19.7	1.965	19.7	2.3295	19.7	1.9657
26.7	2.2555	26.7	2.0174	26.6	2.3016	19.7	1.9657	19.7	2.3295	19.7	1.9672
26.7	2.2555	26.7	2.0185	26.7	2.3013	19.8	1.9672	19.8	2.3292	19.8	1.9672
26.8	2.2559	26.8	2.0196	26.8	2.3016	19.9	1.9672	19.9	2.3288	19.9	1.9676
26.9	2.2566	26.9	2.0204	26.9	2.3013	19.9	1.9672	19.9	2.3288	19.9	1.9676
27	2.2548	27	2.0211	27	2.3001	20	1.9683	20	2.3288	20	1.9687
27.1	2.2551	27.1	2.0219	27.1	2.3009	20.1	1.9687	20.1	2.3288	20.1	1.9694
27.2	2.2548	27.2	2.0222	27.2	2.3005	20.1	1.9694	20.1	2.3288	20.1	1.9702
27.3	2.2555	27.3	2.0234	27.3	2.2998	20.2	1.9702	20.2	2.3284	20.2	1.9713
27.4	2.2559	27.4	2.0241	27.4	2.3001	20.3	1.9713	20.3	2.3277	20.3	1.9717
27.5	2.2555	27.5	2.0256	27.5	2.2998	20.3	1.9717	20.3	2.3277	20.3	1.972
27.6	2.2555	27.6	2.0263	27.6	2.2998	20.4	1.9724	20.4	2.3273	20.4	1.9728
27.7	2.2548	27.7	2.0267	27.6	2.299	20.5	1.9728	20.5	2.3273	20.5	1.9735
27.7	2.2548	27.8	2.0275	27.8	2.299	20.5	1.9735	20.5	2.3269	20.5	1.9739
27.8	2.2548	27.8	2.0282	27.8	2.2998	20.6	1.9739	20.6	2.3269	20.6	1.9743
27.9	2.2544	27.9	2.0293	27.9	2.299	20.7	1.9746	20.7	2.3266	20.7	1.9757
28	2.2551	28	2.0308	28	2.2994	20.8	1.9754	20.7	2.3266	20.8	1.9757
28.1	2.2548	28.1	2.0308	28.1	2.2987	20.8	1.9765	20.8	2.3269	20.8	1.9776
28.2	2.2544	28.2	2.0312	28.2	2.299	20.9	1.9783	20.9	2.3269	20.9	1.9791
28.3	2.2544	28.3	2.0327	28.3	2.2983	21	1.9787	21	2.3262	21	1.9791
28.4	2.2544	28.4	2.033	28.4	2.2987	21	1.9791	21	2.3269	21	1.9795
28.5	2.2548	28.5	2.033	28.5	2.2983	21.1	1.9795	21.1	2.3269	21.1	1.9795
28.6	2.2544	28.6	2.0349	28.6	2.2979	21.2	1.9795	21.2	2.3266	21.2	1.9802
28.7	2.2544	28.7	2.0349	28.7	2.2975	21.2	1.9802	21.2	2.3269	21.2	1.981
28.8	2.2544	28.8	2.0364	28.8	2.2979	21.3	1.9817	21.3	2.3266	21.3	1.9824
28.9	2.254	28.8	2.0375	28.8	2.2979	21.4	1.9821	21.4	2.3266	21.4	1.9821
28.9	2.2548	28.9	2.0375	28.9	2.2975	21.4	1.9832	21.4	2.3262	21.4	1.9832
29	2.2548	29	2.0382	29	2.2979	21.5	1.9839	21.5	2.3266	21.5	1.9839
29.1	2.2548	29.1	2.0386	29.1	2.2972	21.6	1.9839	21.6	2.3258	21.6	1.9847
29.2	2.254	29.2	2.0397	29.2	2.2975	21.6	1.9843	21.6	2.3258	21.6	1.985
29.3	2.2548	29.3	2.0397	29.3	2.2975	21.7	1.9843	21.7	2.3258	21.7	1.9854
29.4	2.254	29.4	2.0405	29.4	2.2975	21.8	1.9847	21.8	2.3266	21.8	1.9854
29.5	2.2548	29.5	2.0416	29.5	2.2961	21.8	1.9854	21.8	2.3262	21.8	1.9865
29.6	2.2548	29.6	2.0427	29.6	2.2964	21.9	1.9869	21.9	2.3254	21.9	1.988
29.7	2.254	29.7	2.0423	29.7	2.2972	22	1.9884	22	2.3258	22	1.9895
29.8	2.254	29.8	2.0435	29.8	2.2968	22	1.9895	22	2.3262	22	1.9895
29.9	2.2544	29.9	2.0449	29.8	2.2964	22.1	1.9895	22.1	2.3251	22.1	1.9903
29.9	2.2548	29.9	2.0449	29.9	2.2964	22.2	1.9906	22.2	2.3251	22.2	1.9914
30	2.2536	30	2.0453	30	2.2957	22.2	1.9914	22.2	2.3247	22.2	1.9917
30.1	2.2533	30.1	2.0461	30.1	2.2964	22.3	1.9917	22.3	2.3247	22.3	1.9921
30.2	2.2544	30.2	2.0468	30.2	2.2953	22.4	1.9925	22.4	2.3247	22.4	1.9929
30.3	2.2536	30.3	2.0472	30.3	2.2953	22.4	1.9929	22.4	2.324	22.4	1.994
30.4	2.2533	30.4	2.0487	30.4	2.2949	22.5	1.9936	22.5	2.3243	22.5	1.994
30.5	2.2525	30.5	2.0483	30.5	2.2949	22.6	1.994	22.6	2.3236	22.6	1.9951
30.6	2.2533	30.6	2.0494	30.6	2.2946	22.7	1.9951	22.7	2.324	22.7	1.9962
30.7	2.2525	30.7	2.0494	30.7	2.2946	22.7	1.9955	22.7	2.3232	22.7	1.9962
30.8	2.2525	30.8	2.049	30.8	2.2946	22.8	1.9962	22.8	2.3236	22.8	1.9962
30.9	2.2522	30.9	2.0505	30.9	2.2946	22.9	1.9966	22.9	2.3236	22.9	1.9973
31	2.2525	31	2.0513	31	2.2946	22.9	1.9973	22.9	2.3225	22.9	1.9973
31	2.2522	31	2.052	31	2.2938	23	1.9973	23	2.3225	23	1.9984
31.1	2.2514	31.1	2.0531	31.1	2.2935	23.1	1.9984	23.1	2.3232	23.1	1.9988
31.2	2.2514	31.2	2.0535	31.2	2.2935	23.1	1.9984	23.1	2.3217	23.1	1.9992
31.3	2.2522	31.3	2.0542	31.3	2.2931	23.2	1.9996	23.2	2.3217	23.2	2.0007
31.4	2.2518	31.4	2.0542	31.4	2.2935	23.3	2.0007	23.3	2.3217	23.3	2.0014
31.5	2.251	31.5	2.0546	31.5	2.2927	23.3	2.0018	23.3	2.3214	23.3	2.0018
31.6	2.2514	31.6	2.0554	31.6	2.2923	23.4	2.0018	23.4	2.321	23.4	2.0018
31.7	2.2507	31.7	2.0561	31.7	2.292	23.5	2.0025	23.5	2.3225	23.5	2.0029
31.8	2.251	31.8	2.0568	31.8	2.2916	23.5	2.0029	23.5	2.321	23.5	2.0029
31.9	2.2507	31.9	2.0583	31.9	2.292	23.6	2.0033	23.6	2.3206	23.6	2.004
32	2.251	32	2.0587	32	2.292	23.7	2.0036	23.7	2.321	23.7	2.004
32.1	2.251	32.1	2.0591	32.1	2.2916	23.7	2.004	23.7	2.3206	23.7	2.0051
32.1	2.2507	32.1	2.0594	32.1	2.292	23.8	2.0048	23.8	2.321	23.8	2.0055
32.2	2.2503	32.2	2.0598	32.2	2.2908	23.9	2.0059	23.9	2.3202	23.9	2.0063
32.3	2.2503	32.3	2.0609	32.3	2.2912	23.9	2.0063	23.9	2.3206	23.9	2.0074
32.4	2.2507	32.4	2.0617	32.4	2.2901	24	2.0074	24	2.3199	24	2.0081
32.5	2.2503	32.5	2.0624	32.5	2.292	24.1	2.0081	24.1	2.3199	24.1	2.0085
32.6	2.2503	32.6	2.0632	32.6	2.2901	24.1	2.0085	24.1	2.3202	24.1	2.0096
32.7	2.2499	32.7	2.0639	32.7	2.2916	24.2	2.0096	24.2	2.3202	24.2	2.0096
32.8	2.2499	32.8	2.0643	32.8	2.2897	24.3	2.0096	24.3	2.3191	24.3	2.0107
32.9	2.2496	32.9	2.065	32.9	2.289	24.3	2.0103	24.3	2.3191	24.3	2.0111
33	2.2499	33	2.0654	33	2.289	24.4	2.0111	24.4	2.3195	24.4	2.0118
33.1	2.2496	33.1	2.0665	33.1	2.289	24.5	2.0118	24.5	2.3195	24.5	2.0118
33.1	2.2496	33.2	2.0661	33.1	2.2886	24.6	2.0118	24.5	2.3191	24.5	2.0122
33.2	2.2496	33.2	2.0669	33.2	2.2894	24.6	2.0122	24.6	2.3191	24.6	2.0126
33.3	2.2492	33.3	2.0673	33.3	2.289	24.7	2.0129	24.7	2.3188	24.7	2.0144
33.4	2.2496	33.4	2.0676	33.4	2.289	24.8	2.0137	24.8	2.3188	24.8	2.0137
33.5	2.2496	33.5	2.068	33.5	2.2879	24.8	2.0144	24.8	2.3188	24.8	2.0141
33.6	2.2492	33.6	2.0688	33.6	2.2875	24.9	2.0144	24.9	2.3188	24.9	2.0141
33.7	2.2492	33.7	2.0691	33.7	2.2875	25	2.0152	25	2.3184	25	2.0152
33.8	2.2492	33.8	2.0699	33.8	2.2879	25	2.0152	25	2.3184	25	2.0159
33.9	2.2492	33.9	2.071	33.9	2.2875	25.1	2.0159	25.1	2.3176	25.1	2.017
34	2.2492	34	2.0721	34	2.2875	25.2	2.0174	25.2	2.3176	25.2	2.0174
34.1	2.2484	34.1	2.0721	34.1	2.2879	25.2	2.017	25.2	2.3176	25.2	2.0167
34.2	2.2492	34.2	2.0732	34.2	2.2871	25.3	2.017	25.3	2.3173	25.3	2.0178
34.2	2.2484	34.3	2.0732	34.2	2.2882	25.4	2.0178	25.4	2.3169	25.4	2.0185
34.3	2.2492	34.3	2.0743	34.3	2.2882	25.4	2.0196	25.4	2.3169	25.4	2.02
34.4	2.2484	34.4	2.0743	34.4	2.2871	25.5	2.0208	25.5	2.3169	25.5	2.0208
34.5	2.2484	34.5	2.0751	34.5	2.2871	25.6	2.0208	25.6	2.3161	25.6	2.0208
34.6	2.2488	34.6	2.0754	34.6	2.2879	25.6	2.0208	25.6	2.3161	25.6	2.0211
34.7	2.2484	34.7	2.0766	34.7	2.2879	25.7	2.0215	25.7	2.3165	25.7	2.0219
34.8	2.2488	34.8	2.0773	34.8	2.2871	25.8	2.0219	25.8	2.3165	25.8	2.0219
34.9	2.2484	34.9	2.0766	34.9	2.2879	25.8	2.0219	25.8	2.3158	25.8	2.023
35	2.2481	35	2.0784	35	2.2871	25.9	2.023	25.9	2.3158	25.9	2.0237
35.1	2.2481	35.1	2.0784	35.1	2.2879	26	2.0241	26	2.3158	26	2.0245
35.2	2.2481	35.2	2.0784	35.2	2.2871	26	2.0252	26	2.3165	26	2.0256
35.3	2.2484	35.3	2.0788	35.2	2.2875	26.1	2.0252	26.1	2.3165	26.1	2.026
35.3	2.2484	35.4	2.0792	35.3	2.2871	26.2	2.0263	26.2	2.3165	26.2	2.0263
35.4	2.2477	35.4	2.0799	35.4	2.2875	26.2	2.0271	26.2	2.3161	26.2	2.0267
35.5	2.2477	35.5	2.0803	35.5	2.2875	26.3	2.0275	26.3	2.3161	26.3	2.0267
35.6	2.2477	35.6	2.081	35.6	2.2875	26.4	2.0271	26.4	2.3165	26.4	2.0275
35.7	2.2469	35.7	2.0821	35.7	2.2875	26.4	2.0275	26.5	2.3154	26.4	2.0282
35.8	2.2469	35.8	2.0833	35.8	2.2868	26.5	2.0297	26.5	2.3154	26.5	2.0289
35.9	2.2477	35.9	2.0833	35.9	2.2864	26.6	2.0293	26.6	2.3154	26.6	2.0301
36	2.2469	36	2.084	36	2.2864	26.7	2.0301	26.7	2.3161	26.7	2.0308
36.1	2.2477	36.1	2.0844	36.1	2.2864	26.7	2.0304	26.7	2.3154	26.7	2.0315
36.2	2.2477	36.2	2.0844	36.2	2.286	26.8	2.0319	26.8	2.3158	26.8	2.0319
36.3	2.2477	36.3	2.0851	36.3	2.2868	26.9	2.0319	26.9	2.315	26.9	2.0327
36.4	2.2477	36.4	2.0851	36.4	2.2868	26.9	2.0327	26.9	2.3158	26.9	2.033
36.4	2.2466	36.4	2.0859	36.4	2.2864	27	2.0338	27	2.3154	27	2.0338
36.5	2.2466	36.5	2.0859	36.5	2.2856	27.1	2.0334	27.1	2.3154	27.1	2.0338
36.6	2.2477	36.6	2.0866	36.6	2.2853	27.1	2.0342	27.1	2.3143	27.1	2.0345
36.7	2.2466	36.7	2.0866	36.7	2.286	27.2	2.0342	27.2	2.315	27.2	2.0342
36.8	2.2466	36.8	2.087	36.8	2.2849	27.3	2.0349	27.3	2.3147	27.3	2.0356
36.9	2.2469	36.9	2.0881	36.9	2.2845	27.3	2.0353	27.3	2.3139	27.3	2.0364
37	2.2462	37	2.0892	37	2.2856	27.4	2.0364	27.4	2.3135	27.4	2.0371
37.1	2.2462	37.1	2.0896	37.1	2.2845	27.5	2.0375	27.5	2.3143	27.5	2.0375
37.2	2.2466	37.2	2.09	37.2	2.2853	27.5	2.0379	27.5	2.3139	27.5	2.0382
37.3	2.2462	37.3	2.09	37.3	2.2845	27.6	2.0379	27.6	2.3135	27.6	2.0386
37.4	2.2462	37.4	2.0907	37.4	2.2842	27.7	2.0386	27.7	2.3132	27.7	2.0386
37.5	2.2469	37.5	2.0911	37.4	2.2842	27.7	2.0394	27.7	2.3139	27.7	2.039
37.5	2.2462	37.5	2.0914	37.5	2.2845	27.8	2.0397	27.8	2.3135	27.8	2.0401
37.6	2.2462	37.6	2.0918	37.6	2.2842	27.9	2.0397	27.9	2.3128	27.9	2.0405
37.7	2.2462	37.7	2.0926	37.7	2.2842	27.9	2.0405	27.9	2.3132	27.9	2.0408
37.8	2.2462	37.8	2.0933	37.8	2.2834	28	2.0412	28	2.3132	28	2.0408
37.9	2.2469	37.9	2.094	37.9	2.2834	28.1	2.042	28.1	2.3132	28.1	2.0416
38	2.2462	38	2.094	38	2.283	28.1	2.042	28.1	2.3128	28.1	2.0423
38.1	2.2462	38.1	2.0944	38.1	2.283	28.2	2.0431	28.2	2.3121	28.2	2.0435
38.2	2.2466	38.2	2.0955	38.2	2.2823	28.3	2.0427	28.3	2.3124	28.3	2.0435
38.3	2.2462	38.3	2.0959	38.3	2.2823	28.3	2.0435	28.4	2.3121	28.3	2.0431
38.4	2.2458	38.4	2.0967	38.4	2.2827	28.4	2.0442	28.4	2.3121	28.4	2.0442
38.5	2.2462	38.5	2.0967	38.5	2.2827	28.5	2.0442	28.5	2.3121	28.5	2.0446
38.6	2.2458	38.6	2.0967	38.6	2.2819	28.6	2.0446	28.6	2.3121	28.5	2.0453
38.6	2.2462	38.6	2.0978	38.6	2.2819	28.6	2.0453	28.6	2.3117	28.6	2.0457
38.7	2.2455	38.7	2.0978	38.7	2.2815	28.7	2.0457	28.7	2.3121	28.7	2.0464
38.8	2.2455	38.8	2.0985	38.8	2.2819	28.8	2.0461	28.7	2.3117	28.8	2.0464
38.9	2.2458	38.9	2.0996	38.9	2.2819	28.8	2.0472	28.8	2.3113	28.8	2.0472
39	2.2451	39	2.1004	39	2.2819	28.9	2.0468	28.9	2.3109	28.9	2.0475
39.1	2.2458	39.1	2.1007	39.1	2.2812	29	2.0472	29	2.3106	29	2.0483
39.2	2.2458	39.2	2.1011	39.2	2.2815	29	2.0483	29	2.3106	29	2.0487
39.3	2.2451	39.3	2.1022	39.3	2.2812	29.1	2.0483	29.1	2.3102	29.1	2.0487
39.4	2.2451	39.4	2.1022	39.4	2.2812	29.2	2.049	29.2	2.3102	29.2	2.0487
39.5	2.2451	39.5	2.1022	39.5	2.2812	29.2	2.049	29.2	2.3098	29.2	2.0487
39.6	2.2447	39.6	2.1022	39.6	2.2797	29.3	2.049	29.3	2.3098	29.3	2.0498
39.7	2.2455	39.7	2.1033	39.6	2.2793	29.4	2.0498	29.4	2.3098	29.4	2.0501
39.7	2.2451	39.8	2.1041	39.7	2.2793	29.4	2.0505	29.4	2.3094	29.4	2.0509
39.8	2.2451	39.8	2.1045	39.8	2.2789	29.5	2.0509	29.5	2.3094	29.5	2.052
39.9	2.2443	39.9	2.1048	39.9	2.2804	29.6	2.0513	29.6	2.3094	29.6	2.0528
40	2.2455	40	2.1052	40	2.2789	29.6	2.052	29.6	2.3094	29.6	2.0524
40.1	2.2443	40.1	2.1052	40.1	2.2789	29.7	2.0528	29.7	2.3094	29.7	2.0531
40.2	2.2447	40.2	2.106	40.2	2.2801	29.8	2.0531	29.8	2.3094	29.8	2.0531
40.3	2.2451	40.3	2.106	40.3	2.2786	29.8	2.0542	29.8	2.3091	29.8	2.0542
40.4	2.2447	40.4	2.1067	40.4	2.2801	29.9	2.0546	29.9	2.3091	29.9	2.0542
40.5	2.244	40.5	2.1071	40.5	2.2797	30	2.055	30	2.3091	30	2.0542
40.6	2.2447	40.6	2.1086	40.6	2.2797	30	2.0546	30	2.3091	30	2.0546
40.7	2.2447	40.7	2.1086	40.6	2.2782	30.1	2.0554	30.1	2.3091	30.1	2.0554
40.8	2.2451	40.8	2.1089	40.8	2.2782	30.2	2.0557	30.2	2.3087	30.2	2.0561
40.8	2.244	40.8	2.1097	40.8	2.2801	30.2	2.0565	30.2	2.3083	30.2	2.0572
40.9	2.244	40.9	2.11	40.9	2.2786	30.3	2.0572	30.3	2.3083	30.3	2.0576
41	2.2451	41	2.1097	41	2.2793	30.4	2.0576	30.4	2.3083	30.4	2.0587
41.1	2.244	41.1	2.1097	41.1	2.2786	30.4	2.0587	30.5	2.3087	30.4	2.0587
41.2	2.2436	41.2	2.1112	41.2	2.2793	30.5	2.0587	30.5	2.3083	30.5	2.0587
41.3	2.2447	41.3	2.1119	41.3	2.2789	30.6	2.0591	30.6	2.308	30.6	2.0594
41.4	2.2436	41.4	2.1108	41.4	2.2782	30.7	2.0591	30.7	2.3083	30.7	2.0598
41.5	2.2436	41.5	2.1119	41.5	2.2793	30.7	2.0598	30.7	2.3083	30.7	2.0598
41.6	2.2436	41.6	2.1123	41.6	2.2782	30.8	2.0598	30.8	2.308	30.8	2.0602
41.7	2.2436	41.7	2.1126	41.7	2.2786	30.9	2.0609	30.9	2.3083	30.9	2.0609
41.8	2.2429	41.8	2.113	41.7	2.2786	30.9	2.0609	30.9	2.3076	30.9	2.0613
41.8	2.244	41.8	2.1138	41.8	2.2789	31	2.0617	31	2.3072	31	2.0628
41.9	2.2429	41.9	2.1145	41.9	2.2782	31.1	2.0621	31.1	2.3076	31.1	2.0632
42	2.2436	42	2.1134	42	2.2782	31.1	2.0632	31.1	2.3076	31.1	2.0639
42.1	2.2436	42.1	2.1153	42.1	2.2775	31.2	2.0635	31.2	2.3076	31.2	2.0643
42.2	2.2436	42.2	2.1164	42.2	2.2775	31.3	2.0643	31.3	2.3068	31.3	2.0647
42.3	2.2429	42.3	2.116	42.3	2.2771	31.3	2.0643	31.3	2.3065	31.3	2.0647
42.4	2.2425	42.4	2.116	42.4	2.2775	31.4	2.065	31.4	2.3072	31.4	2.0647
42.5	2.2436	42.5	2.1167	42.5	2.2771	31.5	2.065	31.5	2.3068	31.5	2.0661
42.6	2.2425	42.6	2.1167	42.6	2.2771	31.5	2.0654	31.5	2.3065	31.5	2.0661
42.7	2.2425	42.7	2.1171	42.7	2.2767	31.6	2.0665	31.6	2.3065	31.6	2.0661
42.8	2.2436	42.8	2.1171	42.8	2.2767	31.7	2.0665	31.7	2.3065	31.7	2.0661
42.9	2.2425	42.9	2.1179	42.8	2.2767	31.7	2.0665	31.7	2.3076	31.7	2.0669
42.9	2.2417	43	2.1175	42.9	2.2767	31.8	2.0669	31.8	2.3065	31.8	2.068
43	2.2429	43	2.1186	43	2.2767	31.9	2.0673	31.9	2.3072	31.9	2.068
43.1	2.2417	43.1	2.119	43.1	2.2763	31.9	2.0676	31.9	2.3072	31.9	2.0684
43.2	2.2421	43.2	2.1201	43.2	2.2763	32	2.0688	32	2.3065	32	2.0688
43.3	2.2414	43.3	2.1201	43.3	2.2763	32.1	2.0688	32.1	2.3072	32.1	2.0691
43.4	2.241	43.4	2.1201	43.4	2.2763	32.1	2.0695	32.1	2.3061	32.1	2.0695
43.5	2.241	43.5	2.1216	43.5	2.2763	32.2	2.0699	32.2	2.3065	32.2	2.0699
43.6	2.2414	43.6	2.1219	43.6	2.276	32.3	2.0699	32.3	2.3054	32.3	2.071
43.7	2.241	43.7	2.1219	43.7	2.2756	32.3	2.071	32.3	2.3057	32.3	2.0717
43.8	2.241	43.8	2.1219	43.8	2.2756	32.4	2.0717	32.4	2.3061	32.4	2.0717
43.9	2.241	43.9	2.1234	43.9	2.2756	32.5	2.0714	32.5	2.3046	32.5	2.0728
44	2.2414	44	2.1227	43.9	2.2752	32.5	2.0725	32.6	2.3054	32.5	2.0732
44	2.241	44.1	2.1234	44	2.2752	32.6	2.0728	32.6	2.305	32.6	2.0736
44.1	2.2414	44.1	2.1238	44.1	2.2749	32.7	2.0736	32.7	2.3039	32.7	2.0743
44.2	2.241	44.2	2.1246	44.2	2.2749	32.8	2.0743	32.8	2.3042	32.8	2.0743
44.3	2.241	44.3	2.1242	44.3	2.2749	32.8	2.0743	32.8	2.3035	32.8	2.0747
44.4	2.241	44.4	2.1242	44.4	2.2745	32.9	2.0743	32.9	2.3046	32.9	2.0747
44.5	2.241	44.5	2.1253	44.5	2.2741	33	2.0747	33	2.3042	33	2.0754
44.6	2.241	44.6	2.1257	44.6	2.2745	33	2.0751	33	2.3042	33	2.0754
44.7	2.241	44.7	2.1268	44.7	2.2741	33.1	2.0754	33.1	2.3031	33.1	2.0758
44.8	2.241	44.8	2.1268	44.8	2.2741	33.2	2.0762	33.2	2.3035	33.2	2.0766
44.9	2.241	44.9	2.1275	44.9	2.2737	33.2	2.0769	33.2	2.3035	33.2	2.0766
45	2.241	45	2.1272	45	2.2741	33.3	2.0769	33.3	2.3031	33.3	2.0773
45.1	2.241	45.1	2.1279	45	2.2737	33.4	2.0773	33.4	2.3035	33.4	2.0777
45.1	2.241	45.2	2.1279	45.1	2.2737	33.4	2.0777	33.4	2.3035	33.4	2.0784
45.2	2.241	45.2	2.1279	45.2	2.2734	33.5	2.0784	33.5	2.3031	33.5	2.0781
45.3	2.2406	45.3	2.1279	45.3	2.2734	33.6	2.0784	33.6	2.3031	33.6	2.0781
45.4	2.2403	45.4	2.1279	45.4	2.2734	33.6	2.0784	33.6	2.3031	33.6	2.0788
45.5	2.2403	45.5	2.1294	45.5	2.2737	33.7	2.0788	33.7	2.3035	33.7	2.0788
45.6	2.2403	45.6	2.1301	45.6	2.2726	33.8	2.0788	33.8	2.3031	33.8	2.0792
45.7	2.2406	45.7	2.1301	45.7	2.2722	33.8	2.0795	33.8	2.3028	33.8	2.0807
45.8	2.2406	45.8	2.1301	45.8	2.2722	33.9	2.0799	33.9	2.3031	33.9	2.081
45.9	2.2403	45.9	2.1309	45.9	2.2722	34	2.081	34	2.3028	34	2.0814
46	2.2406	46	2.1316	46	2.273	34	2.0818	34	2.3024	34	2.0821
46.1	2.2403	46.1	2.1324	46.1	2.2719	34.1	2.0821	34.1	2.3024	34.1	2.0833
46.2	2.2403	46.2	2.1324	46.1	2.2726	34.2	2.0833	34.2	2.3024	34.2	2.0833
46.2	2.2399	46.2	2.1331	46.2	2.2726	34.2	2.0833	34.2	2.3028	34.2	2.0833
46.3	2.2395	46.3	2.1331	46.3	2.2719	34.3	2.0833	34.3	2.302	34.3	2.0833
46.4	2.2395	46.4	2.1327	46.4	2.2722	34.4	2.0833	34.4	2.3028	34.4	2.0833
46.5	2.2399	46.5	2.1339	46.5	2.2715	34.5	2.0836	34.4	2.302	34.4	2.0847
46.6	2.2399	46.6	2.1342	46.6	2.2719	34.5	2.0844	34.5	2.3016	34.5	2.0847
46.7	2.2395	46.7	2.1346	46.7	2.2715	34.6	2.0844	34.6	2.3028	34.6	2.0851
46.8	2.2395	46.8	2.1346	46.8	2.2715	34.7	2.0847	34.6	2.3016	34.7	2.0844
46.9	2.2391	46.9	2.1357	46.9	2.2719	34.7	2.0844	34.7	2.3016	34.7	2.0851
47	2.2391	47	2.1357	47	2.2715	34.8	2.0855	34.8	2.302	34.8	2.0859
47.1	2.238	47.1	2.1361	47.1	2.2711	34.9	2.0862	34.9	2.3016	34.9	2.0859
47.2	2.2391	47.2	2.1361	47.2	2.2708	34.9	2.0855	34.9	2.3024	34.9	2.0862
47.3	2.2388	47.3	2.1368	47.2	2.2708	35	2.0859	35	2.3016	35	2.0866
47.3	2.2388	47.3	2.1372	47.3	2.2708	35.1	2.0862	35.1	2.3013	35.1	2.087
47.4	2.2376	47.4	2.1376	47.4	2.2704	35.1	2.0866	35.1	2.3016	35.1	2.0877
47.5	2.2388	47.5	2.1379	47.5	2.27	35.2	2.0866	35.2	2.3009	35.2	2.0877
47.6	2.2388	47.6	2.1379	47.6	2.27	35.3	2.0888	35.3	2.3009	35.3	2.0888
47.7	2.2376	47.7	2.1379	47.7	2.27	35.3	2.0885	35.3	2.3009	35.3	2.0877
47.8	2.2388	47.8	2.1387	47.8	2.2696	35.4	2.0888	35.4	2.2998	35.4	2.0892
47.9	2.2384	47.9	2.1394	47.9	2.2696	35.5	2.0888	35.5	2.3005	35.5	2.09
48	2.2373	48	2.1391	48	2.2696	35.5	2.09	35.5	2.3005	35.5	2.09
48.1	2.2376	48.1	2.1391	48.1	2.2696	35.6	2.0892	35.6	2.2998	35.6	2.0903
48.2	2.2384	48.2	2.1391	48.2	2.2693	35.7	2.0903	35.7	2.2998	35.7	2.0903
48.3	2.238	48.3	2.1394	48.3	2.2693	35.7	2.0903	35.7	2.3001	35.7	2.0907
48.4	2.238	48.3	2.1402	48.3	2.2685	35.8	2.0911	35.8	2.2998	35.8	2.0914
48.4	2.2376	48.4	2.1409	48.4	2.2685	35.9	2.0914	35.9	2.2994	35.9	2.0922
48.5	2.2376	48.5	2.1413	48.5	2.2682	35.9	2.0914	35.9	2.299	35.9	2.0926
48.6	2.2376	48.6	2.142	48.6	2.2682	36	2.0922	36	2.2998	36	2.0926
48.7	2.2373	48.7	2.1417	48.7	2.2685	36.1	2.0926	36.1	2.2998	36.1	2.0933
48.8	2.238	48.8	2.1417	48.8	2.2682	36.1	2.0937	36.1	2.2994	36.1	2.0937
48.9	2.2376	48.9	2.1424	48.9	2.2678	36.2	2.0933	36.2	2.2994	36.2	2.0944
49	2.2373	49	2.1428	49	2.2682	36.3	2.0944	36.3	2.2994	36.3	2.0944
49.1	2.2373	49.1	2.1432	49.1	2.2678	36.3	2.094	36.3	2.299	36.3	2.0944
49.2	2.2376	49.2	2.1439	49.2	2.2678	36.4	2.0944	36.4	2.299	36.4	2.0944
49.3	2.2369	49.3	2.1446	49.3	2.2678	36.5	2.0948	36.5	2.2998	36.5	2.0948
49.4	2.2376	49.4	2.1446	49.3	2.2674	36.6	2.0948	36.5	2.299	36.6	2.0952
49.4	2.2369	49.4	2.1446	49.4	2.2678	36.6	2.0959	36.6	2.2987	36.6	2.0963
49.5	2.2369	49.5	2.145	49.5	2.2678	36.7	2.0963	36.7	2.2987	36.7	2.0955
49.6	2.2369	49.6	2.1458	49.6	2.2674	36.8	2.0967	36.8	2.2994	36.8	2.0963
49.7	2.2376	49.7	2.1461	49.7	2.267	36.8	2.0963	36.8	2.2987	36.8	2.0967
49.8	2.2369	49.8	2.1461	49.8	2.2682	36.9	2.0967	36.9	2.2983	36.9	2.0985
49.9	2.2369	49.9	2.1465	49.9	2.2663	37	2.0974	37	2.2983	37	2.0985
50	2.2365	50	2.1472	50	2.2667	37	2.0981	37	2.2979	37	2.0989
50.1	2.2369	50.1	2.1476	50.1	2.2667	37.1	2.0985	37.1	2.2983	37.1	2.0993
50.2	2.2365	50.2	2.1476	50.2	2.2674	37.2	2.0996	37.2	2.2979	37.2	2.1
50.3	2.2362	50.3	2.148	50.3	2.2663	37.2	2.1	37.2	2.2979	37.2	2.1004
50.4	2.2365	50.4	2.148	50.4	2.267	37.3	2.1	37.3	2.2979	37.3	2.1011
50.5	2.2362	50.5	2.148	50.4	2.2659	37.4	2.1004	37.4	2.2979	37.4	2.1011
50.5	2.2369	50.5	2.1487	50.5	2.2667	37.4	2.1004	37.4	2.2979	37.4	2.1011
50.6	2.2358	50.6	2.1487	50.6	2.2667	37.5	2.1011	37.5	2.2979	37.5	2.1022
50.7	2.2358	50.7	2.1499	50.7	2.2663	37.6	2.1015	37.6	2.2975	37.6	2.1019
50.8	2.2362	50.8	2.1491	50.8	2.2659	37.6	2.1019	37.6	2.2979	37.6	2.1022
50.9	2.2362	50.9	2.1495	50.9	2.2663	37.7	2.1022	37.7	2.2979	37.7	2.1022
51	2.2362	51	2.1502	51	2.2659	37.8	2.1022	37.8	2.2979	37.8	2.1026
51.1	2.2358	51.1	2.151	51.1	2.2663	37.8	2.1026	37.8	2.2979	37.8	2.103
51.2	2.2362	51.2	2.1513	51.2	2.2656	37.9	2.1022	37.9	2.2975	37.9	2.1041
51.3	2.2354	51.3	2.1513	51.3	2.2659	38	2.1037	38	2.2975	38	2.1041
51.4	2.2358	51.4	2.1513	51.4	2.2663	38	2.1045	38	2.2968	38	2.1048
51.5	2.2354	51.5	2.1517	51.5	2.2659	38.1	2.1045	38.1	2.2972	38.1	2.1052
51.6	2.2358	51.6	2.1521	51.5	2.2659	38.2	2.1045	38.2	2.2975	38.2	2.1048
51.6	2.235	51.7	2.1525	51.6	2.2663	38.2	2.1052	38.2	2.2972	38.2	2.1048
51.7	2.235	51.7	2.1536	51.7	2.2659	38.3	2.1048	38.3	2.2972	38.3	2.1048
51.8	2.235	51.8	2.1536	51.8	2.2656	38.4	2.1052	38.4	2.2975	38.4	2.1056
51.9	2.2358	51.9	2.1532	51.9	2.2656	38.5	2.1052	38.4	2.2961	38.4	2.1063
52	2.2354	52	2.1536	52	2.2659	38.5	2.106	38.5	2.2972	38.5	2.1067
52.1	2.2347	52.1	2.1547	52.1	2.2652	38.6	2.1063	38.6	2.2964	38.6	2.1074
52.2	2.2347	52.2	2.1547	52.2	2.2656	38.7	2.1067	38.7	2.2968	38.7	2.1078
52.3	2.2343	52.3	2.1547	52.3	2.2659	38.7	2.1074	38.7	2.2968	38.7	2.1078
52.4	2.235	52.4	2.1547	52.4	2.2656	38.8	2.1078	38.8	2.2961	38.8	2.1078
52.5	2.2347	52.5	2.1547	52.5	2.2656	38.9	2.1078	38.9	2.2968	38.9	2.1082
52.6	2.2347	52.6	2.1558	52.6	2.2656	38.9	2.1086	38.9	2.2964	38.9	2.1086
52.7	2.2343	52.7	2.1558	52.6	2.2652	39	2.1082	39	2.2964	39	2.1082
52.7	2.2343	52.8	2.1558	52.7	2.2648	39.1	2.1078	39.1	2.2957	39.1	2.1093
52.8	2.2343	52.8	2.1562	52.8	2.2656	39.1	2.1086	39.1	2.2961	39.1	2.1097
52.9	2.2343	52.9	2.1562	52.9	2.2648	39.2	2.11	39.2	2.2957	39.2	2.1108
53	2.2343	53	2.1569	53	2.2652	39.3	2.1093	39.3	2.2957	39.3	2.11
53.1	2.2347	53.1	2.1573	53.1	2.2641	39.3	2.1104	39.3	2.2961	39.3	2.1108
53.2	2.2343	53.2	2.1569	53.2	2.2648	39.4	2.1108	39.4	2.2953	39.4	2.1108
53.3	2.2339	53.3	2.158	53.3	2.2641	39.5	2.1104	39.5	2.2949	39.5	2.1112
53.4	2.2339	53.4	2.158	53.4	2.2637	39.5	2.1108	39.5	2.2953	39.5	2.1112
53.5	2.2339	53.5	2.1584	53.5	2.2641	39.6	2.1115	39.6	2.2949	39.6	2.1123
53.6	2.2343	53.6	2.1588	53.6	2.2637	39.7	2.1119	39.7	2.2949	39.7	2.1123
53.7	2.2339	53.7	2.1592	53.6	2.2633	39.7	2.1119	39.7	2.2949	39.7	2.1134
53.8	2.2339	53.8	2.1592	53.7	2.2626	39.8	2.1123	39.8	2.2949	39.8	2.1134
53.8	2.2339	53.8	2.1592	53.8	2.2633	39.9	2.1126	39.9	2.2942	39.9	2.1141
53.9	2.2339	53.9	2.1592	53.9	2.2618	39.9	2.1123	39.9	2.2942	39.9	2.1134
54	2.2339	54	2.1603	54	2.2622	40	2.1145	40	2.2938	40	2.1141
54.1	2.2336	54.1	2.161	54.1	2.2626	40.1	2.1141	40.1	2.2946	40.1	2.1134
54.2	2.2336	54.2	2.1614	54.2	2.2626	40.1	2.1138	40.1	2.2942	40.1	2.1141
54.3	2.2332	54.3	2.1614	54.3	2.2622	40.2	2.1134	40.2	2.2931	40.2	2.1156
54.4	2.2336	54.4	2.1614	54.4	2.2626	40.3	2.1141	40.3	2.2938	40.3	2.1156
54.5	2.2332	54.5	2.1618	54.5	2.2615	40.3	2.1156	40.3	2.2935	40.3	2.116
54.6	2.2328	54.6	2.1621	54.6	2.2611	40.4	2.1156	40.4	2.2935	40.4	2.1171
54.7	2.2332	54.7	2.1625	54.7	2.2618	40.5	2.1167	40.5	2.2935	40.5	2.1167
54.8	2.2328	54.8	2.1625	54.8	2.2611	40.6	2.1156	40.6	2.2935	40.6	2.116
54.8	2.2324	54.9	2.1632	54.8	2.2611	40.6	2.1164	40.6	2.2935	40.6	2.1164
54.9	2.2321	55	2.1647	54.9	2.2611	40.7	2.1167	40.7	2.2931	40.7	2.1167
55	2.2317	55	2.1644	55	2.2618	40.8	2.1167	40.8	2.2931	40.8	2.1167
55.1	2.2324	55.1	2.164	55.1	2.2618	40.8	2.1167	40.8	2.2931	40.8	2.1175
55.2	2.2321	55.2	2.164	55.2	2.2607	40.9	2.1171	40.9	2.2931	40.9	2.1179
55.3	2.2321	55.3	2.1644	55.3	2.2611	41	2.1175	41	2.2931	41	2.1179
55.4	2.2317	55.4	2.164	55.4	2.2611	41	2.1179	41	2.2931	41	2.1182
55.5	2.2324	55.5	2.1644	55.5	2.2607	41.1	2.1179	41.1	2.2927	41.1	2.1182
55.6	2.2317	55.6	2.1644	55.6	2.2603	41.2	2.1179	41.2	2.292	41.2	2.119
55.7	2.2321	55.7	2.1647	55.7	2.2603	41.2	2.119	41.2	2.2923	41.2	2.1193
55.8	2.2321	55.8	2.1651	55.8	2.26	41.3	2.1193	41.3	2.2916	41.3	2.1201
55.9	2.2324	55.9	2.1655	55.8	2.2603	41.4	2.1197	41.4	2.2916	41.4	2.1205
56	2.2317	56	2.1655	55.9	2.26	41.4	2.1201	41.4	2.292	41.4	2.1212
56	2.2321	56	2.1651	56	2.2603	41.5	2.1205	41.5	2.292	41.5	2.1212
56.1	2.2321	56.1	2.1662	56.1	2.26	41.6	2.1208	41.6	2.2908	41.6	2.1212
56.2	2.2317	56.2	2.1666	56.2	2.26	41.6	2.1212	41.6	2.2908	41.6	2.1216
56.3	2.2317	56.3	2.167	56.3	2.26	41.7	2.1212	41.7	2.2916	41.7	2.1219
56.4	2.2317	56.4	2.167	56.4	2.26	41.8	2.1216	41.8	2.2916	41.8	2.1227
56.5	2.2317	56.5	2.1677	56.5	2.2589	41.8	2.1216	41.8	2.2908	41.8	2.1234
56.6	2.2317	56.6	2.1681	56.6	2.2596	41.9	2.1227	41.9	2.2916	41.9	2.1227
56.7	2.2313	56.7	2.1688	56.7	2.2596	42	2.1227	42	2.2916	42	2.1234
56.8	2.2313	56.8	2.1681	56.8	2.2592	42	2.1231	42	2.2901	42	2.1238
56.9	2.2317	56.9	2.1688	56.9	2.2592	42.1	2.1238	42.1	2.2916	42.1	2.1242
57	2.2313	57	2.1692	56.9	2.2592	42.2	2.1234	42.2	2.2901	42.2	2.1242
57	2.2313	57	2.1692	57	2.2596	42.2	2.1242	42.2	2.2916	42.2	2.1242
57.1	2.2317	57.1	2.1692	57.1	2.2592	42.3	2.1234	42.3	2.2901	42.3	2.1246
57.2	2.2313	57.2	2.1696	57.2	2.2592	42.4	2.1242	42.4	2.2912	42.4	2.1246
57.3	2.2313	57.3	2.1699	57.3	2.2592	42.4	2.1246	42.4	2.2894	42.4	2.1249
57.4	2.2313	57.4	2.1699	57.4	2.2592	42.5	2.1246	42.5	2.2894	42.5	2.1249
57.5	2.2313	57.5	2.1699	57.5	2.2585	42.6	2.1246	42.6	2.2901	42.6	2.1257
57.6	2.231	57.6	2.1703	57.6	2.2585	42.6	2.1253	42.7	2.289	42.7	2.126
57.7	2.231	57.7	2.1703	57.7	2.2581	42.7	2.1257	42.7	2.289	42.7	2.1264
57.8	2.2306	57.8	2.1707	57.8	2.2577	42.8	2.1264	42.8	2.2901	42.8	2.1268
57.9	2.231	57.9	2.1711	57.9	2.2581	42.9	2.1272	42.9	2.289	42.9	2.1272
58	2.231	58	2.1714	58	2.2574	42.9	2.1275	42.9	2.2897	42.9	2.1268
58.1	2.231	58.1	2.1722	58.1	2.2577	43	2.1279	43	2.2882	43	2.1272
58.2	2.2306	58.1	2.1725	58.1	2.2574	43.1	2.1275	43.1	2.2894	43.1	2.1275
58.2	2.231	58.2	2.1725	58.2	2.2574	43.1	2.1272	43.1	2.2894	43.1	2.1279
58.3	2.2306	58.3	2.1733	58.3	2.2574	43.2	2.1275	43.2	2.2879	43.2	2.1279
58.4	2.2313	58.4	2.1737	58.4	2.257	43.3	2.1279	43.3	2.2886	43.3	2.129
58.5	2.231	58.5	2.1737	58.5	2.2574	43.3	2.1283	43.3	2.289	43.3	2.1286
58.6	2.231	58.6	2.174	58.6	2.257	43.4	2.1286	43.4	2.2882	43.4	2.129
58.7	2.2306	58.7	2.1737	58.7	2.2574	43.5	2.129	43.5	2.2886	43.5	2.1294
58.8	2.2302	58.8	2.1748	58.8	2.2577	43.5	2.129	43.5	2.2882	43.5	2.129
58.9	2.2298	58.9	2.1744	58.9	2.2574	43.6	2.1294	43.6	2.2882	43.6	2.1294
59	2.2306	59	2.1748	59	2.2559	43.7	2.1301	43.7	2.2879	43.7	2.1301
59.1	2.2306	59.1	2.1748	59.1	2.2574	43.7	2.1298	43.7	2.2879	43.7	2.1309
59.2	2.2298	59.2	2.1748	59.1	2.2563	43.8	2.1301	43.8	2.2875	43.8	2.1313
59.2	2.2291	59.3	2.1751	59.2	2.257	43.9	2.1301	43.9	2.2882	43.9	2.1313
59.3	2.2306	59.3	2.1759	59.3	2.2563	43.9	2.1313	43.9	2.2875	43.9	2.132
59.4	2.2302	59.4	2.1751	59.4	2.2566	44	2.1313	44	2.2879	44	2.1324
59.5	2.2295	59.5	2.1755	59.5	2.257	44.1	2.132	44.1	2.2871	44.1	2.1327
59.6	2.2295	59.6	2.1763	59.6	2.257	44.1	2.1327	44.1	2.2879	44.1	2.1335
59.7	2.2291	59.7	2.177	59.7	2.2566	44.2	2.1327	44.2	2.2879	44.2	2.1324
59.8	2.2291	59.8	2.1766	59.8	2.2548	44.3	2.1324	44.3	2.2868	44.3	2.1335
59.9	2.2287	59.9	2.177	59.9	2.2555	44.3	2.1331	44.4	2.2879	44.3	2.1331
60	2.2302	60	2.177	60	2.2544	44.4	2.1342	44.4	2.2868	44.4	2.1339
60.1	2.2295	60.1	2.177	60.1	2.2551	44.5	2.1335	44.5	2.2879	44.5	2.1339
60.2	2.2295	60.2	2.177	60.2	2.2555	44.6	2.1339	44.6	2.2868	44.6	2.135
60.3	2.2295	60.3	2.177	60.2	2.2555	44.6	2.1346	44.6	2.2879	44.6	2.135
60.3	2.2291	60.4	2.1778	60.3	2.254	44.7	2.1346	44.7	2.2879	44.7	2.1346
60.4	2.2295	60.4	2.177	60.4	2.2551	44.8	2.1346	44.8	2.2879	44.8	2.135
60.5	2.2287	60.5	2.1774	60.5	2.254	44.8	2.1346	44.8	2.2879	44.8	2.1357
60.6	2.2287	60.6	2.1781	60.6	2.2551	44.9	2.1353	44.9	2.2871	44.9	2.1357
60.7	2.2291	60.7	2.1781	60.7	2.2544	45	2.1357	45	2.2879	45	2.1357
60.8	2.2291	60.8	2.1785	60.8	2.2544	45	2.1353	45	2.2879	45	2.1361
60.9	2.2283	60.9	2.1792	60.9	2.2548	45.1	2.1357	45.1	2.2879	45.1	2.1368
61	2.2291	61	2.1792	61	2.2548	45.2	2.1365	45.2	2.2879	45.2	2.1365
61.1	2.2291	61.1	2.1804	61.1	2.254	45.2	2.1368	45.2	2.2871	45.2	2.1368
61.2	2.2287	61.2	2.1796	61.2	2.254	45.3	2.1368	45.3	2.2871	45.3	2.1368
61.3	2.2283	61.3	2.1804	61.3	2.254	45.4	2.1368	45.4	2.2871	45.4	2.1368
61.4	2.2283	61.4	2.18	61.3	2.2544	45.4	2.1368	45.4	2.2871	45.4	2.1368
61.4	2.2283	61.4	2.1804	61.4	2.2544	45.5	2.1368	45.5	2.2871	45.5	2.1379
61.5	2.228	61.5	2.1804	61.5	2.254	45.6	2.1372	45.6	2.2871	45.6	2.1379
61.6	2.2283	61.6	2.1804	61.6	2.254	45.6	2.1379	45.6	2.2868	45.6	2.1379
61.7	2.2276	61.7	2.1807	61.7	2.254	45.7	2.1379	45.7	2.2879	45.7	2.1379
61.8	2.228	61.8	2.1815	61.8	2.2544	45.8	2.1379	45.8	2.2868	45.8	2.1387
61.9	2.2276	61.9	2.1818	61.9	2.254	45.8	2.1379	45.8	2.2868	45.8	2.1391
62	2.228	62	2.1818	62	2.254	45.9	2.1379	45.9	2.2875	45.9	2.1391
62.1	2.228	62.1	2.1822	62.1	2.254	46	2.1379	46	2.2875	46	2.1402
62.2	2.2269	62.2	2.1833	62.2	2.254	46	2.1387	46	2.2875	46	2.1402
62.3	2.2276	62.3	2.1837	62.3	2.254	46.1	2.1391	46.1	2.2875	46.1	2.1391
62.4	2.2272	62.4	2.1833	62.4	2.254	46.2	2.1398	46.2	2.2864	46.2	2.1398
62.5	2.2272	62.5	2.1837	62.4	2.2533	46.2	2.1398	46.2	2.2864	46.2	2.1402
62.5	2.2272	62.5	2.1848	62.5	2.2533	46.3	2.1402	46.3	2.2875	46.3	2.1402
62.6	2.2269	62.6	2.1848	62.6	2.2522	46.4	2.1406	46.4	2.2871	46.4	2.1413
62.7	2.2265	62.7	2.1848	62.7	2.2518	46.5	2.1402	46.4	2.2871	46.4	2.1417
62.8	2.2269	62.8	2.1848	62.8	2.2522	46.5	2.1417	46.5	2.2864	46.5	2.1424
62.9	2.2269	62.9	2.1848	62.9	2.2522	46.6	2.1417	46.6	2.2864	46.6	2.142
63	2.2265	63	2.1852	63	2.2518	46.7	2.142	46.7	2.2856	46.7	2.1424
63.1	2.2261	63.1	2.1856	63.1	2.2518	46.7	2.1417	46.7	2.2868	46.7	2.1424
63.2	2.2261	63.2	2.1856	63.2	2.2518	46.8	2.142	46.8	2.286	46.8	2.1428
63.3	2.2257	63.3	2.1859	63.3	2.2514	46.9	2.1424	46.9	2.2856	46.9	2.1435
63.4	2.2257	63.4	2.1859	63.4	2.2514	46.9	2.1432	46.9	2.2864	46.9	2.1432
63.5	2.2257	63.5	2.1859	63.5	2.251	47	2.1432	47	2.286	47	2.1435
63.6	2.2257	63.6	2.1859	63.5	2.2514	47.1	2.1432	47.1	2.2864	47.1	2.1439
63.6	2.2261	63.6	2.1859	63.6	2.2507	47.1	2.1435	47.1	2.2856	47.1	2.1435
63.7	2.2261	63.7	2.1863	63.7	2.2514	47.2	2.1435	47.2	2.2853	47.2	2.1443
63.8	2.2257	63.8	2.1867	63.8	2.251	47.3	2.1435	47.3	2.2849	47.3	2.1446
63.9	2.2261	63.9	2.1871	63.9	2.2507	47.3	2.1443	47.3	2.2853	47.3	2.1446
64	2.2254	64	2.1871	64	2.2507	47.4	2.1446	47.4	2.286	47.4	2.1454
64.1	2.2257	64.1	2.1871	64.1	2.2503	47.5	2.1446	47.5	2.2856	47.5	2.1454
64.2	2.2254	64.2	2.1871	64.2	2.2499	47.5	2.145	47.5	2.2849	47.5	2.1461
64.3	2.2254	64.3	2.1874	64.3	2.2499	47.6	2.1458	47.6	2.2845	47.6	2.1465
64.4	2.2254	64.4	2.1878	64.4	2.2492	47.7	2.1458	47.7	2.2845	47.7	2.1469
64.5	2.225	64.5	2.1882	64.5	2.2488	47.7	2.1458	47.7	2.2845	47.7	2.1469
64.6	2.2254	64.6	2.1882	64.5	2.2488	47.8	2.1465	47.8	2.2853	47.8	2.1469
64.6	2.2246	64.7	2.1885	64.6	2.2492	47.9	2.1469	47.9	2.2853	47.9	2.1476
64.7	2.2254	64.7	2.1885	64.7	2.2492	47.9	2.1469	47.9	2.2845	47.9	2.1472
64.8	2.2254	64.8	2.1889	64.8	2.2492	48	2.1469	48	2.2845	48	2.148
64.9	2.2254	64.9	2.1889	64.9	2.2488	48.1	2.1476	48.1	2.2842	48.1	2.148
65	2.2254	65	2.1893	65	2.2492	48.1	2.1476	48.1	2.2842	48.1	2.148
65.1	2.2246	65.1	2.1889	65.1	2.2484	48.2	2.148	48.2	2.2838	48.2	2.148
65.2	2.2246	65.2	2.1893	65.2	2.2484	48.3	2.148	48.3	2.2842	48.3	2.1484
65.3	2.225	65.3	2.1893	65.3	2.2492	48.3	2.148	48.4	2.2838	48.3	2.1484
65.4	2.2243	65.4	2.1893	65.4	2.2484	48.4	2.1484	48.4	2.2834	48.4	2.1491
65.5	2.225	65.5	2.1893	65.5	2.2484	48.5	2.1491	48.5	2.2838	48.5	2.1491
65.6	2.2246	65.6	2.1893	65.6	2.2492	48.6	2.1491	48.6	2.2842	48.6	2.1491
65.7	2.225	65.7	2.1897	65.6	2.2484	48.6	2.1491	48.6	2.283	48.6	2.1495
65.7	2.2235	65.8	2.1904	65.7	2.2492	48.7	2.1491	48.7	2.2834	48.7	2.1499
65.8	2.2239	65.8	2.1904	65.8	2.2484	48.8	2.1491	48.8	2.2827	48.8	2.1502
65.9	2.2239	65.9	2.1911	65.9	2.2488	48.8	2.1495	48.8	2.283	48.8	2.1499
66	2.225	66	2.1904	66	2.2477	48.9	2.1499	48.9	2.2827	48.9	2.1506
66.1	2.225	66.1	2.1915	66.1	2.2484	49	2.1502	49	2.2834	49	2.1506
66.2	2.2239	66.2	2.1923	66.2	2.2481	49	2.1506	49	2.2827	49	2.151
66.3	2.2235	66.3	2.1915	66.3	2.2477	49.1	2.1506	49.1	2.283	49.1	2.1517
66.4	2.2246	66.4	2.1926	66.4	2.2469	49.2	2.151	49.2	2.2827	49.2	2.1517
66.5	2.2235	66.5	2.1926	66.5	2.2477	49.2	2.1517	49.2	2.2823	49.2	2.1517
66.6	2.2246	66.6	2.1926	66.6	2.2477	49.3	2.1517	49.3	2.2823	49.3	2.1513
66.7	2.2231	66.7	2.1934	66.7	2.2477	49.4	2.1521	49.4	2.2823	49.4	2.1517
66.8	2.2243	66.8	2.1934	66.7	2.2477	49.4	2.1517	49.4	2.2819	49.4	2.1525
66.8	2.2231	66.9	2.1934	66.8	2.2466	49.5	2.1525	49.5	2.2819	49.5	2.1525
66.9	2.2239	66.9	2.1941	66.9	2.2477	49.6	2.1528	49.6	2.2819	49.6	2.1525
67	2.2231	67	2.1949	67	2.2477	49.6	2.1532	49.6	2.2819	49.6	2.1536
67.1	2.2239	67.1	2.1941	67.1	2.2466	49.7	2.1528	49.7	2.2819	49.7	2.1536
67.2	2.2231	67.2	2.1938	67.2	2.2473	49.8	2.1532	49.8	2.2819	49.8	2.1536
67.3	2.2228	67.3	2.1941	67.3	2.2466	49.8	2.1532	49.8	2.2812	49.8	2.1536
67.4	2.2235	67.4	2.1945	67.4	2.2466	49.9	2.1539	49.9	2.2819	49.9	2.1547
67.5	2.2235	67.5	2.1945	67.5	2.2473	50	2.1539	50	2.2819	50	2.1547
67.6	2.2228	67.6	2.1949	67.6	2.2469	50	2.1543	50	2.2812	50	2.1547
67.7	2.2228	67.7	2.1952	67.7	2.2462	50.1	2.1543	50.1	2.2815	50.1	2.1547
67.8	2.2228	67.8	2.1952	67.8	2.2466	50.2	2.1551	50.2	2.2808	50.2	2.1547
67.9	2.2228	67.9	2.1952	67.8	2.2462	50.2	2.1547	50.2	2.2804	50.2	2.1547
68	2.2235	68	2.1956	67.9	2.2458	50.3	2.1547	50.3	2.2808	50.3	2.1554
68	2.2235	68	2.196	68	2.2455	50.4	2.1551	50.4	2.2812	50.4	2.1554
68.1	2.2228	68.1	2.196	68.1	2.2462	50.5	2.1551	50.4	2.2804	50.5	2.1554
68.2	2.2228	68.2	2.196	68.2	2.2458	50.5	2.1558	50.5	2.2804	50.5	2.1558
68.3	2.2224	68.3	2.196	68.3	2.2455	50.6	2.1558	50.6	2.2801	50.6	2.1558
68.4	2.2224	68.4	2.196	68.4	2.2462	50.7	2.1562	50.7	2.2804	50.7	2.1562
68.5	2.222	68.5	2.1964	68.5	2.2451	50.7	2.1558	50.7	2.2804	50.7	2.1562
68.6	2.2224	68.6	2.196	68.6	2.2458	50.8	2.1565	50.8	2.2804	50.8	2.1565
68.7	2.2228	68.7	2.1964	68.7	2.2462	50.9	2.1569	50.9	2.2789	50.9	2.1569
68.8	2.2224	68.8	2.1967	68.8	2.2447	50.9	2.1569	50.9	2.2804	50.9	2.1573
68.9	2.2224	68.9	2.1978	68.9	2.2458	51	2.1569	51	2.2801	51	2.1577
69	2.2224	69	2.1975	68.9	2.2455	51.1	2.1569	51.1	2.2789	51.1	2.1577
69	2.2217	69	2.1978	69	2.2455	51.1	2.1569	51.1	2.2804	51.1	2.158
69.1	2.222	69.1	2.1975	69.1	2.2458	51.2	2.158	51.2	2.2801	51.2	2.1584
69.2	2.2217	69.2	2.1978	69.2	2.2447	51.3	2.158	51.3	2.2789	51.3	2.1588
69.3	2.2213	69.3	2.1978	69.3	2.2443	51.3	2.1588	51.3	2.2801	51.3	2.1592
69.4	2.222	69.4	2.1975	69.4	2.2451	51.4	2.1592	51.4	2.2786	51.4	2.1595
69.5	2.2217	69.5	2.1975	69.5	2.244	51.5	2.1592	51.5	2.2801	51.5	2.1595
69.6	2.2213	69.6	2.1986	69.6	2.244	51.5	2.1592	51.5	2.2789	51.5	2.1603
69.7	2.2213	69.7	2.1982	69.7	2.2443	51.6	2.1592	51.6	2.2789	51.6	2.1603
69.8	2.2213	69.8	2.1982	69.8	2.2447	51.7	2.1592	51.7	2.2801	51.7	2.1603
69.9	2.2213	69.9	2.1986	69.9	2.2447	51.7	2.1592	51.7	2.2797	51.7	2.1603
70	2.2209	70	2.199	69.9	2.244	51.8	2.1603	51.8	2.2793	51.8	2.1603
70.1	2.2213	70.1	2.1986	70	2.2447	51.9	2.1603	51.9	2.2797	51.9	2.1603
70.1	2.2209	70.1	2.1993	70.1	2.2436	51.9	2.1603	51.9	2.2789	51.9	2.1614
70.2	2.2213	70.2	2.2001	70.2	2.2447	52	2.1606	52	2.2786	52	2.1614
70.3	2.2213	70.3	2.1993	70.3	2.2436	52.1	2.1614	52.1	2.2782	52.1	2.161
70.4	2.2209	70.4	2.2001	70.4	2.2447	52.1	2.1614	52.2	2.2786	52.1	2.1614
70.5	2.2209	70.5	2.2004	70.5	2.2436	52.2	2.1614	52.2	2.2793	52.2	2.1614
70.6	2.2209	70.6	2.2004	70.6	2.2443	52.3	2.1614	52.3	2.2786	52.3	2.1625
70.7	2.2213	70.7	2.2004	70.7	2.244	52.4	2.1625	52.3	2.2786	52.3	2.1632
70.8	2.2205	70.8	2.2012	70.8	2.2436	52.4	2.1618	52.4	2.2782	52.4	2.1629
70.9	2.2202	70.9	2.2016	70.9	2.2429	52.5	2.1618	52.5	2.2793	52.5	2.1632
71	2.2202	71	2.2016	71	2.2425	52.6	2.1625	52.6	2.2789	52.6	2.1636
71.1	2.2202	71.1	2.2016	71	2.2429	52.6	2.1629	52.6	2.2793	52.6	2.164
71.2	2.2202	71.2	2.2027	71.1	2.2436	52.7	2.1636	52.7	2.2782	52.7	2.1632
71.2	2.2205	71.3	2.2027	71.2	2.2432	52.8	2.1629	52.8	2.2789	52.8	2.1632
71.3	2.2205	71.3	2.2034	71.3	2.2432	52.8	2.1644	52.8	2.2789	52.8	2.164
71.4	2.2198	71.4	2.2038	71.4	2.2421	52.9	2.1644	52.9	2.2782	52.9	2.164
71.5	2.2202	71.5	2.2038	71.5	2.2421	53	2.1636	53	2.2782	53	2.1644
71.6	2.2198	71.6	2.2038	71.6	2.2421	53	2.164	53	2.2782	53	2.1644
71.7	2.2198	71.7	2.2038	71.7	2.2417	53.1	2.1636	53.1	2.2782	53.1	2.1644
71.8	2.2202	71.8	2.2042	71.8	2.2417	53.2	2.1636	53.2	2.2786	53.2	2.1644
71.9	2.2202	71.9	2.2038	71.9	2.2414	53.2	2.1636	53.2	2.2778	53.2	2.1651
72	2.2202	72	2.2045	72	2.2414	53.3	2.1647	53.3	2.2778	53.3	2.1651
72.1	2.2202	72.1	2.2045	72.1	2.241	53.4	2.1644	53.4	2.2778	53.4	2.1647
72.2	2.2198	72.2	2.2042	72.2	2.2414	53.4	2.1651	53.4	2.2778	53.4	2.1655
72.2	2.2202	72.3	2.2038	72.2	2.2414	53.5	2.1658	53.5	2.2775	53.5	2.1655
72.3	2.2198	72.3	2.2038	72.3	2.241	53.6	2.1658	53.6	2.2775	53.6	2.1655
72.4	2.2202	72.4	2.2042	72.4	2.241	53.6	2.1658	53.6	2.2775	53.6	2.1655
72.5	2.2202	72.5	2.2045	72.5	2.241	53.7	2.1655	53.7	2.2771	53.7	2.1655
72.6	2.2198	72.6	2.2042	72.6	2.241	53.8	2.1662	53.8	2.2775	53.8	2.1658
72.7	2.2194	72.7	2.2053	72.7	2.241	53.8	2.1662	53.8	2.2771	53.8	2.1662
72.8	2.2198	72.8	2.2049	72.8	2.241	53.9	2.1662	53.9	2.2767	53.9	2.1666
72.9	2.2198	72.9	2.2049	72.9	2.241	54	2.1666	54	2.2767	54	2.1658
73	2.2194	73	2.2057	73	2.241	54	2.1662	54	2.2767	54	2.167
73.1	2.2194	73.1	2.206	73.1	2.2406	54.1	2.1666	54.1	2.2767	54.1	2.1666
73.2	2.2194	73.2	2.2057	73.2	2.241	54.2	2.1662	54.2	2.2763	54.2	2.167
73.3	2.219	73.3	2.2057	73.2	2.241	54.2	2.167	54.3	2.2767	54.2	2.167
73.3	2.219	73.4	2.2053	73.3	2.241	54.3	2.167	54.3	2.2763	54.3	2.167
73.4	2.219	73.4	2.2049	73.4	2.241	54.4	2.1673	54.4	2.2763	54.4	2.1681
73.5	2.2187	73.5	2.2057	73.5	2.241	54.5	2.1677	54.5	2.2763	54.5	2.1681
73.6	2.219	73.6	2.206	73.6	2.2399	54.5	2.1681	54.5	2.2763	54.5	2.1688
73.7	2.219	73.7	2.2068	73.7	2.2406	54.6	2.1681	54.6	2.2763	54.6	2.1685
73.8	2.2187	73.8	2.2064	73.8	2.2395	54.7	2.1681	54.7	2.2763	54.7	2.1688
73.9	2.2187	73.9	2.2064	73.9	2.2395	54.7	2.1692	54.7	2.2763	54.7	2.1692
74	2.2187	74	2.2071	74	2.2399	54.8	2.1692	54.8	2.276	54.8	2.1692
74.1	2.2183	74.1	2.2071	74.1	2.2395	54.9	2.1692	54.9	2.2763	54.9	2.1696
74.2	2.2179	74.2	2.2071	74.2	2.2395	54.9	2.1692	54.9	2.2763	54.9	2.1692
74.3	2.2176	74.3	2.2071	74.3	2.2391	55	2.1696	55	2.276	55	2.1696
74.4	2.2176	74.4	2.2071	74.3	2.2384	55.1	2.1699	55.1	2.276	55.1	2.1699
74.4	2.2179	74.4	2.2083	74.4	2.2388	55.1	2.1696	55.1	2.276	55.1	2.1703
74.5	2.2176	74.5	2.2083	74.5	2.2391	55.2	2.1699	55.2	2.276	55.2	2.1703
74.6	2.2179	74.6	2.2083	74.6	2.2384	55.3	2.1699	55.3	2.2756	55.3	2.1703
74.7	2.2176	74.7	2.2083	74.7	2.2391	55.3	2.1703	55.3	2.2756	55.3	2.1707
74.8	2.2172	74.8	2.2086	74.8	2.238	55.4	2.1703	55.4	2.2756	55.4	2.1711
74.9	2.2176	74.9	2.2083	74.9	2.2376	55.5	2.1703	55.5	2.2752	55.5	2.1714
75	2.2172	75	2.2094	75	2.2376	55.5	2.1703	55.5	2.2752	55.5	2.1718
75.1	2.2179	75.1	2.2094	75.1	2.2388	55.6	2.1711	55.6	2.2749	55.6	2.1722
75.2	2.2176	75.2	2.2097	75.2	2.2376	55.7	2.1714	55.7	2.2752	55.7	2.1725
75.3	2.2179	75.3	2.2101	75.3	2.2384	55.7	2.1714	55.7	2.2749	55.7	2.1722
75.4	2.2172	75.4	2.2105	75.4	2.2384	55.8	2.1722	55.8	2.2745	55.8	2.1729
75.5	2.2172	75.5	2.2109	75.4	2.2376	55.9	2.1718	55.9	2.2745	55.9	2.1733
75.5	2.2183	75.6	2.2109	75.5	2.2376	55.9	2.1729	55.9	2.2745	55.9	2.1729
75.6	2.2176	75.6	2.2112	75.6	2.2373	56	2.1725	56	2.2749	56	2.1733
75.7	2.2172	75.7	2.2109	75.7	2.2369	56.1	2.1729	56.1	2.2741	56.1	2.1737
75.8	2.2172	75.8	2.2116	75.8	2.2376	56.1	2.1733	56.1	2.2745	56.1	2.1737
75.9	2.2179	75.9	2.2116	75.9	2.2369	56.2	2.1733	56.2	2.2745	56.2	2.1737
76	2.2179	76	2.2124	76	2.2376	56.3	2.1737	56.3	2.2741	56.3	2.1748
76.1	2.2179	76.1	2.2127	76.1	2.2362	56.4	2.1737	56.3	2.2737	56.3	2.1744
76.2	2.2168	76.2	2.2127	76.2	2.2369	56.4	2.1737	56.4	2.2737	56.4	2.1748
76.3	2.2172	76.3	2.2127	76.3	2.2362	56.5	2.174	56.5	2.2741	56.5	2.1748
76.4	2.2179	76.4	2.2127	76.4	2.2362	56.6	2.174	56.6	2.2741	56.6	2.1748
76.5	2.2164	76.5	2.2127	76.4	2.2369	56.6	2.1748	56.6	2.2737	56.6	2.1748
76.6	2.2172	76.6	2.2127	76.5	2.2365	56.7	2.1748	56.7	2.2734	56.7	2.1748
76.6	2.2172	76.6	2.2127	76.6	2.2362	56.8	2.1748	56.8	2.2734	56.8	2.1748
76.7	2.2168	76.7	2.2127	76.7	2.2362	56.8	2.1748	56.8	2.273	56.8	2.1748
76.8	2.2168	76.8	2.2127	76.8	2.2358	56.9	2.1748	56.9	2.2737	56.9	2.1748
76.9	2.2172	76.9	2.2135	76.9	2.2362	57	2.1748	57	2.2734	57	2.1748
77	2.2164	77	2.2138	77	2.2358	57	2.1748	57	2.2726	57	2.1751
77.1	2.2172	77.1	2.2146	77.1	2.2354	57.1	2.1751	57.1	2.2726	57.1	2.1755
77.2	2.2172	77.2	2.2146	77.2	2.2354	57.2	2.1755	57.2	2.2722	57.2	2.1755
77.3	2.2172	77.3	2.215	77.3	2.2358	57.2	2.1751	57.2	2.2726	57.2	2.1759
77.4	2.2164	77.4	2.2161	77.4	2.2354	57.3	2.1759	57.3	2.2734	57.3	2.1755
77.5	2.2161	77.5	2.2161	77.5	2.2354	57.4	2.1759	57.4	2.2722	57.4	2.1759
77.6	2.2161	77.6	2.2153	77.5	2.235	57.4	2.1759	57.4	2.2722	57.4	2.1759
77.6	2.2164	77.7	2.2161	77.6	2.235	57.5	2.1763	57.5	2.273	57.5	2.1766
77.7	2.2161	77.7	2.2161	77.7	2.235	57.6	2.1766	57.6	2.2722	57.6	2.1766
77.8	2.2168	77.8	2.2161	77.8	2.2347	57.6	2.177	57.6	2.273	57.6	2.177
77.9	2.2161	77.9	2.2172	77.9	2.2347	57.7	2.177	57.7	2.2726	57.7	2.177
78	2.2161	78	2.2161	78	2.2347	57.8	2.177	57.8	2.2719	57.8	2.177
78.1	2.2161	78.1	2.2161	78.1	2.2343	57.8	2.177	57.8	2.273	57.8	2.177
78.2	2.2161	78.2	2.2168	78.2	2.2347	57.9	2.177	57.9	2.2719	57.9	2.1774
78.3	2.2164	78.3	2.2164	78.3	2.2343	58	2.177	58	2.2715	58	2.1778
78.4	2.2161	78.4	2.2164	78.4	2.2347	58	2.177	58	2.2719	58	2.1781
78.5	2.2161	78.5	2.2168	78.5	2.2343	58.1	2.177	58.1	2.2719	58.1	2.1781
78.6	2.2161	78.6	2.2164	78.6	2.2343	58.2	2.1778	58.2	2.2715	58.2	2.1785
78.7	2.2161	78.7	2.2168	78.6	2.2339	58.2	2.1778	58.2	2.2722	58.2	2.1785
78.7	2.2161	78.8	2.2172	78.7	2.2343	58.3	2.1778	58.3	2.2715	58.3	2.1792
78.8	2.2161	78.9	2.2176	78.8	2.2343	58.4	2.1785	58.4	2.2719	58.4	2.1792
78.9	2.2161	78.9	2.2183	78.9	2.2336	58.4	2.1785	58.5	2.2715	58.4	2.1792
79	2.2161	79	2.2183	79	2.2339	58.5	2.1789	58.5	2.2715	58.5	2.1792
79.1	2.2153	79.1	2.2179	79.1	2.2336	58.6	2.1792	58.6	2.2719	58.6	2.1796
79.2	2.2153	79.2	2.2183	79.2	2.2332	58.7	2.1796	58.7	2.2715	58.7	2.1792
79.3	2.2146	79.3	2.2183	79.3	2.2336	58.7	2.1792	58.7	2.2711	58.7	2.1796
79.4	2.2138	79.4	2.219	79.4	2.2332	58.8	2.1796	58.8	2.2711	58.8	2.1792
79.5	2.2142	79.5	2.2194	79.5	2.2328	58.9	2.18	58.9	2.2711	58.9	2.18
79.6	2.2135	79.6	2.2194	79.6	2.2328	58.9	2.18	58.9	2.2708	58.9	2.18
79.7	2.2138	79.7	2.2194	79.7	2.2324	59	2.1804	59	2.2708	59	2.1796
79.8	2.2138	79.8	2.2194	79.7	2.2332	59.1	2.1804	59.1	2.2708	59.1	2.1804
79.8	2.2135	79.8	2.2194	79.8	2.2321	59.1	2.1804	59.1	2.2704	59.1	2.1807
79.9	2.2138	79.9	2.2194	79.9	2.2321	59.2	2.1807	59.2	2.2708	59.2	2.1811
80	2.2135	80	2.2202	80	2.2324	59.3	2.1811	59.3	2.2704	59.3	2.1807
80.1	2.2135	80.1	2.2205	80.1	2.2324	59.3	2.1811	59.3	2.2704	59.3	2.1811
80.2	2.2138	80.2	2.2205	80.2	2.2317	59.4	2.1815	59.4	2.2704	59.4	2.1807
80.3	2.2135	80.3	2.2205	80.3	2.2317	59.5	2.1811	59.5	2.2704	59.5	2.1815
80.4	2.2131	80.4	2.2205	80.4	2.2324	59.5	2.1804	59.5	2.27	59.5	2.1818
80.5	2.2131	80.5	2.2209	80.5	2.2321	59.6	2.1818	59.6	2.2696	59.6	2.1826
80.6	2.2131	80.6	2.2213	80.6	2.2321	59.7	2.1815	59.7	2.27	59.7	2.1826
80.7	2.2131	80.7	2.2217	80.7	2.2317	59.7	2.1818	59.7	2.2696	59.7	2.183
80.8	2.2135	80.8	2.2217	80.8	2.2317	59.8	2.183	59.8	2.2693	59.8	2.183
80.9	2.2131	80.9	2.2217	80.8	2.2321	59.9	2.183	59.9	2.2693	59.9	2.1833
80.9	2.2131	81	2.2217	80.9	2.2317	59.9	2.1837	59.9	2.2693	59.9	2.1837
81	2.2127	81	2.222	81	2.2317	60	2.1837	60	2.2693	60	2.1841
81.1	2.2131	81.1	2.222	81.1	2.2317	60.1	2.1844	60.1	2.2696	60.1	2.1844
81.2	2.2131	81.2	2.222	81.2	2.2313	60.1	2.1841	60.1	2.2689	60.1	2.1844
81.3	2.2131	81.3	2.2228	81.3	2.2317	60.2	2.1844	60.2	2.2685	60.2	2.1848
81.4	2.2127	81.4	2.2231	81.4	2.2313	60.3	2.1848	60.3	2.2689	60.3	2.1848
81.5	2.2124	81.5	2.2239	81.5	2.2313	60.3	2.1848	60.4	2.2685	60.3	2.1848
81.6	2.2124	81.6	2.2235	81.6	2.2313	60.4	2.1848	60.4	2.2685	60.4	2.1848
81.7	2.2124	81.7	2.2235	81.7	2.231	60.5	2.1848	60.5	2.2682	60.5	2.1848
81.8	2.2127	81.8	2.2235	81.8	2.2306	60.6	2.1848	60.6	2.2685	60.6	2.1848
81.9	2.2131	81.9	2.2239	81.9	2.2306	60.6	2.1848	60.6	2.2682	60.6	2.1848
81.9	2.2124	82	2.2239	81.9	2.2302	60.7	2.1848	60.7	2.2682	60.7	2.1848
82	2.2124	82	2.2246	82	2.231	60.8	2.1848	60.8	2.2682	60.8	2.1848
82.1	2.212	82.1	2.2239	82.1	2.231	60.8	2.1848	60.8	2.2682	60.8	2.1848
82.2	2.212	82.2	2.2246	82.2	2.2306	60.9	2.1848	60.9	2.2685	60.9	2.1859
82.3	2.212	82.3	2.225	82.3	2.2298	61	2.1856	61	2.2682	61	2.1859
82.4	2.2124	82.4	2.225	82.4	2.2306	61	2.1856	61	2.2678	61	2.1859
82.5	2.2116	82.5	2.225	82.5	2.2298	61.1	2.1859	61.1	2.2682	61.1	2.1859
82.6	2.2127	82.6	2.225	82.6	2.2302	61.2	2.1859	61.2	2.2682	61.2	2.1859
82.7	2.2124	82.7	2.2257	82.7	2.2298	61.2	2.1859	61.2	2.2682	61.2	2.1859
82.8	2.212	82.8	2.2261	82.8	2.2298	61.3	2.1859	61.3	2.2678	61.3	2.1859
82.9	2.2124	82.9	2.2261	82.9	2.2298	61.4	2.1859	61.4	2.2682	61.4	2.1859
83	2.2116	83	2.2261	82.9	2.2302	61.4	2.1859	61.4	2.2678	61.4	2.1859
83.1	2.2116	83.1	2.2261	83	2.2298	61.5	2.1859	61.5	2.2674	61.5	2.1863
83.1	2.2116	83.1	2.2265	83.1	2.2287	61.6	2.1859	61.6	2.2678	61.6	2.1867
83.2	2.2124	83.2	2.2269	83.2	2.2295	61.6	2.1871	61.6	2.2678	61.6	2.1867
83.3	2.2124	83.3	2.2272	83.3	2.2283	61.7	2.1871	61.7	2.2678	61.7	2.1871
83.4	2.212	83.4	2.228	83.4	2.2291	61.8	2.1871	61.8	2.2678	61.8	2.1871
83.5	2.2116	83.5	2.2283	83.5	2.2291	61.8	2.1871	61.8	2.267	61.8	2.1871
83.6	2.2116	83.6	2.2287	83.6	2.2287	61.9	2.1874	61.9	2.2678	61.9	2.1871
83.7	2.212	83.7	2.2291	83.7	2.2287	62	2.1871	62	2.267	62	2.1874
83.8	2.2112	83.8	2.2295	83.8	2.2283	62	2.1878	62	2.2667	62	2.1874
83.9	2.2112	83.9	2.2298	83.9	2.2283	62.1	2.1878	62.1	2.2663	62.1	2.1874
84	2.2116	84	2.2291	84	2.2283	62.2	2.1874	62.2	2.2667	62.2	2.1878
84.1	2.2109	84.1	2.2298	84.1	2.2283	62.2	2.1882	62.2	2.2663	62.2	2.1882
84.2	2.2116	84.2	2.2298	84.1	2.2287	62.3	2.1882	62.3	2.2663	62.3	2.1882
84.2	2.212	84.2	2.2298	84.2	2.2283	62.4	2.1882	62.4	2.267	62.4	2.1882
84.3	2.2112	84.3	2.2306	84.3	2.2276	62.5	2.1885	62.4	2.267	62.4	2.1882
84.4	2.2116	84.4	2.2306	84.4	2.2283	62.5	2.1885	62.5	2.267	62.5	2.1885
84.5	2.2109	84.5	2.2306	84.5	2.228	62.6	2.1889	62.6	2.2667	62.6	2.1889
84.6	2.2112	84.6	2.2306	84.6	2.2276	62.7	2.1893	62.7	2.2663	62.7	2.1885
84.7	2.2105	84.7	2.2306	84.7	2.2272	62.7	2.1893	62.7	2.2659	62.7	2.1889
84.8	2.2101	84.8	2.2306	84.8	2.2269	62.8	2.1889	62.8	2.2659	62.8	2.1889
84.9	2.2101	84.9	2.2306	84.9	2.2272	62.9	2.1893	62.9	2.2659	62.9	2.1889
85	2.2105	85	2.231	85	2.2269	62.9	2.1893	62.9	2.2659	62.9	2.1893
85.1	2.2105	85.1	2.2306	85.1	2.2265	63	2.1893	63	2.2659	63	2.1897
85.2	2.2094	85.2	2.231	85.1	2.2269	63.1	2.1889	63.1	2.2663	63.1	2.1893
85.2	2.2101	85.3	2.2313	85.2	2.2265	63.1	2.1897	63.1	2.2663	63.1	2.1904
85.3	2.209	85.3	2.2317	85.3	2.2257	63.2	2.1897	63.2	2.2663	63.2	2.1897
85.4	2.2094	85.4	2.2317	85.4	2.2261	63.3	2.1897	63.3	2.2659	63.3	2.19
85.5	2.209	85.5	2.2317	85.5	2.2257	63.3	2.1897	63.3	2.2663	63.3	2.1897
85.6	2.209	85.6	2.2317	85.6	2.2254	63.4	2.1904	63.4	2.2659	63.4	2.1908
85.7	2.2097	85.7	2.2321	85.7	2.2254	63.5	2.1904	63.5	2.2656	63.5	2.1911
85.8	2.209	85.8	2.2324	85.8	2.2246	63.5	2.1911	63.5	2.2659	63.5	2.1904
85.9	2.209	85.9	2.2328	85.9	2.225	63.6	2.1915	63.6	2.2659	63.6	2.1911
86	2.2086	86	2.2332	86	2.2254	63.7	2.1915	63.7	2.2659	63.7	2.1915
86.1	2.2094	86.1	2.2336	86.1	2.225	63.7	2.1908	63.7	2.2659	63.7	2.1919
86.2	2.2086	86.2	2.2339	86.2	2.225	63.8	2.1911	63.8	2.2656	63.8	2.1915
86.3	2.209	86.3	2.2343	86.3	2.2246	63.9	2.1919	63.9	2.2656	63.9	2.1923
86.4	2.2083	86.4	2.2339	86.3	2.225	63.9	2.1926	63.9	2.2656	63.9	2.1919
86.4	2.2079	86.4	2.2339	86.4	2.225	64	2.1923	64	2.2659	64	2.1923
86.5	2.2086	86.5	2.235	86.5	2.225	64.1	2.1926	64.1	2.2656	64.1	2.1926
86.6	2.2079	86.6	2.235	86.6	2.225	64.1	2.1926	64.1	2.2656	64.1	2.1923
86.7	2.2083	86.7	2.235	86.7	2.225	64.2	2.1926	64.2	2.2659	64.2	2.1923
86.8	2.2083	86.8	2.2354	86.8	2.2243	64.3	2.193	64.3	2.2656	64.3	2.1934
86.9	2.2079	86.9	2.2358	86.9	2.2235	64.3	2.193	64.4	2.2659	64.3	2.1938
87	2.2079	87	2.235	87	2.2239	64.4	2.1926	64.4	2.2656	64.4	2.193
87.1	2.2086	87.1	2.2362	87.1	2.2235	64.5	2.1926	64.5	2.2656	64.5	2.1934
87.2	2.2079	87.2	2.2362	87.2	2.2246	64.6	2.1934	64.6	2.2656	64.6	2.1941
87.3	2.2079	87.3	2.2362	87.3	2.2235	64.6	2.1941	64.6	2.2652	64.6	2.1938
87.4	2.2075	87.4	2.2365	87.3	2.2231	64.7	2.1938	64.7	2.2652	64.7	2.1941
87.4	2.2075	87.4	2.2373	87.4	2.2243	64.8	2.1941	64.8	2.2652	64.8	2.1941
87.5	2.2075	87.5	2.2365	87.5	2.2243	64.8	2.1941	64.8	2.2656	64.8	2.1938
87.6	2.2075	87.6	2.2369	87.6	2.2239	64.9	2.1941	64.9	2.2652	64.9	2.1941
87.7	2.2075	87.7	2.2369	87.7	2.2243	65	2.1945	65	2.2656	65	2.1941
87.8	2.2075	87.8	2.2373	87.8	2.2243	65	2.1945	65	2.2644	65	2.1941
87.9	2.2075	87.9	2.2373	87.9	2.2235	65.1	2.1941	65.1	2.2648	65.1	2.1941
88	2.2075	88	2.2373	88	2.2235	65.2	2.1945	65.2	2.2648	65.2	2.1941
88.1	2.2079	88.1	2.238	88.1	2.2228	65.2	2.1949	65.2	2.2644	65.2	2.1945
88.2	2.2068	88.2	2.2376	88.2	2.2228	65.3	2.1949	65.3	2.2644	65.3	2.1949
88.3	2.2071	88.3	2.238	88.3	2.2235	65.4	2.1949	65.4	2.2648	65.4	2.1949
88.4	2.2071	88.4	2.2384	88.4	2.2224	65.4	2.1949	65.4	2.2641	65.4	2.1949
88.5	2.2064	88.5	2.2388	88.4	2.2228	65.5	2.1949	65.5	2.2644	65.5	2.1949
88.5	2.2064	88.6	2.2395	88.5	2.2228	65.6	2.1952	65.6	2.2641	65.6	2.1952
88.6	2.2064	88.6	2.2395	88.6	2.2228	65.6	2.1949	65.6	2.2641	65.6	2.1956
88.7	2.2071	88.7	2.2395	88.7	2.2224	65.7	2.196	65.7	2.2637	65.7	2.196
88.8	2.2064	88.8	2.2395	88.8	2.2224	65.8	2.196	65.8	2.2641	65.8	2.196
88.9	2.2071	88.9	2.2395	88.9	2.222	65.8	2.196	65.8	2.2629	65.8	2.196
89	2.2068	89	2.2403	89	2.222	65.9	2.196	65.9	2.2637	65.9	2.196
89.1	2.2053	89.1	2.2406	89.1	2.2217	66	2.196	66	2.2626	66	2.196
89.2	2.2057	89.2	2.2406	89.2	2.2217	66	2.196	66	2.2626	66	2.1967
89.3	2.2071	89.3	2.2406	89.3	2.2213	66.1	2.196	66.1	2.2618	66.1	2.1964
89.4	2.2064	89.4	2.2406	89.4	2.2213	66.2	2.1964	66.2	2.2633	66.2	2.1964
89.5	2.2053	89.5	2.241	89.5	2.2213	66.2	2.1964	66.2	2.2633	66.2	2.1964
89.6	2.2068	89.6	2.2417	89.5	2.2209	66.3	2.196	66.3	2.2633	66.3	2.1964
89.6	2.2049	89.7	2.2417	89.6	2.2213	66.4	2.1964	66.4	2.2629	66.4	2.1964
89.7	2.2049	89.7	2.2417	89.7	2.2209	66.4	2.1964	66.5	2.2615	66.4	2.1971
89.8	2.2064	89.8	2.2425	89.8	2.2209	66.5	2.1967	66.5	2.2618	66.5	2.196
89.9	2.2049	89.9	2.2421	89.9	2.2205	66.6	2.1971	66.6	2.2618	66.6	2.1967
90	2.2064	90	2.2429	90	2.2209	66.7	2.1975	66.7	2.2626	66.7	2.1982
90.1	2.2064	90.1	2.2429	90.1	2.2209	66.7	2.1971	66.7	2.2615	66.7	2.1978
90.2	2.2064	90.2	2.2429	90.2	2.2205	66.8	2.1982	66.8	2.2626	66.8	2.1967
90.3	2.2053	90.3	2.2432	90.3	2.2205	66.9	2.1978	66.9	2.2611	66.9	2.1978
90.4	2.2064	90.4	2.2432	90.4	2.2202	66.9	2.1982	66.9	2.2611	66.9	2.1978
90.5	2.206	90.5	2.244	90.5	2.2205	67	2.1978	67	2.2622	67	2.1971
90.6	2.2053	90.6	2.2429	90.6	2.2202	67.1	2.1978	67.1	2.2618	67.1	2.1978
90.6	2.206	90.7	2.2436	90.6	2.2202	67.1	2.1978	67.1	2.2611	67.1	2.1982
90.7	2.2045	90.8	2.244	90.7	2.2202	67.2	2.1975	67.2	2.2615	67.2	2.1978
90.8	2.206	90.8	2.2443	90.8	2.2198	67.3	2.1978	67.3	2.2615	67.3	2.1982
90.9	2.2045	90.9	2.2443	90.9	2.2198	67.3	2.1986	67.3	2.2615	67.3	2.1982
91	2.2045	91	2.2443	91	2.2198	67.4	2.1986	67.4	2.2611	67.4	2.1982
91.1	2.2045	91.1	2.2447	91.1	2.2198	67.5	2.199	67.5	2.2611	67.5	2.1986
91.2	2.2045	91.2	2.2447	91.2	2.2198	67.5	2.1986	67.5	2.2603	67.5	2.199
91.3	2.2045	91.3	2.2447	91.3	2.2194	67.6	2.1986	67.6	2.2607	67.6	2.199
91.4	2.206	91.4	2.2451	91.4	2.2194	67.7	2.199	67.7	2.2603	67.7	2.1982
91.5	2.2045	91.5	2.2451	91.5	2.2187	67.7	2.199	67.7	2.2611	67.7	2.1986
91.6	2.2053	91.6	2.2458	91.6	2.2194	67.8	2.199	67.8	2.2603	67.8	2.1993
91.7	2.2045	91.7	2.2462	91.6	2.219	67.9	2.1986	67.9	2.2611	67.9	2.1993
91.7	2.2045	91.8	2.2462	91.7	2.2187	67.9	2.199	67.9	2.2607	67.9	2.2001
91.8	2.2045	91.8	2.2462	91.8	2.2187	68	2.1997	68	2.2611	68	2.2001
91.9	2.2053	91.9	2.2466	91.9	2.2187	68.1	2.2001	68.1	2.2607	68.1	2.1997
92	2.2042	92	2.2462	92	2.2187	68.1	2.1997	68.1	2.2607	68.1	2.2001
92.1	2.2042	92.1	2.2466	92.1	2.2187	68.2	2.2004	68.2	2.2611	68.2	2.1997
92.2	2.2042	92.2	2.2469	92.2	2.2183	68.3	2.2004	68.3	2.2603	68.3	2.2004
92.3	2.2053	92.3	2.2466	92.3	2.2187	68.4	2.2016	68.4	2.2603	68.3	2.2008
92.4	2.2049	92.4	2.2473	92.4	2.2187	68.4	2.2008	68.4	2.26	68.4	2.2012
92.5	2.2042	92.5	2.2469	92.5	2.2183	68.5	2.2008	68.5	2.26	68.5	2.2016
92.6	2.2042	92.6	2.2466	92.6	2.2183	68.6	2.2016	68.6	2.26	68.6	2.2016
92.8	2.2042	92.7	2.2466	92.7	2.2183	68.6	2.2019	68.6	2.26	68.6	2.2019
92.8	2.2042	92.8	2.2473	92.7	2.2187	68.7	2.2023	68.7	2.26	68.7	2.2027
93	2.2049	92.9	2.2477	92.8	2.2179	68.8	2.2027	68.8	2.26	68.8	2.2027
93	2.2042	92.9	2.2477	92.9	2.2176	68.8	2.2027	68.8	2.26	68.8	2.2027
93.1	2.2049	93	2.2481	93	2.2179	68.9	2.2027	68.9	2.2596	68.9	2.2034
93.2	2.2042	93.1	2.2484	93.1	2.2176	69	2.2034	69	2.2596	69	2.2038
93.3	2.2049	93.2	2.2484	93.2	2.2176	69	2.2038	69	2.2596	69	2.2038
93.4	2.2049	93.3	2.2488	93.3	2.2176	69.1	2.2038	69.1	2.2596	69.1	2.2038
93.5	2.2042	93.4	2.2492	93.4	2.2172	69.2	2.2038	69.2	2.2592	69.2	2.2038
93.6	2.2045	93.5	2.2492	93.5	2.2172	69.2	2.2038	69.2	2.2592	69.2	2.2038
93.7	2.2045	93.6	2.2492	93.6	2.2176	69.3	2.2038	69.3	2.2592	69.3	2.2038
93.8	2.2045	93.7	2.2496	93.7	2.2176	69.4	2.2038	69.4	2.2589	69.4	2.2038
93.9	2.2045	93.8	2.2496	93.8	2.2164	69.4	2.2038	69.4	2.2592	69.4	2.2038
93.9	2.2042	93.9	2.2496	93.8	2.2168	69.5	2.2038	69.5	2.2589	69.5	2.2038
94	2.2042	94	2.2496	93.9	2.2168	69.6	2.2038	69.6	2.2589	69.6	2.2038
94.1	2.2042	94	2.2496	94	2.2164	69.6	2.2042	69.6	2.2589	69.6	2.2042
94.2	2.2042	94.1	2.2496	94.1	2.2168	69.7	2.2049	69.7	2.2589	69.7	2.2045
94.3	2.2042	94.2	2.2496	94.2	2.2172	69.8	2.2042	69.8	2.2585	69.8	2.2042
94.4	2.2042	94.3	2.2503	94.3	2.2172	69.8	2.2042	69.8	2.2585	69.8	2.2042
94.5	2.2038	94.4	2.2507	94.4	2.2172	69.9	2.2045	69.9	2.2585	69.9	2.2042
94.6	2.2038	94.5	2.2507	94.5	2.2164	70	2.2045	70	2.2585	70	2.2045
94.7	2.2038	94.6	2.251	94.6	2.2172	70	2.2042	70	2.2581	70	2.2045
94.8	2.2038	94.7	2.2518	94.7	2.2172	70.1	2.2045	70.1	2.2585	70.1	2.2038
94.9	2.2038	94.8	2.2518	94.8	2.2161	70.2	2.2045	70.2	2.2577	70.2	2.2042
95	2.2038	94.9	2.2529	94.8	2.2161	70.2	2.2042	70.2	2.2581	70.2	2.2049
95.1	2.2034	95	2.2525	94.9	2.2164	70.3	2.2045	70.3	2.2581	70.3	2.2042
95.1	2.2038	95.1	2.2529	95	2.2161	70.4	2.2045	70.4	2.2577	70.4	2.2049
95.2	2.2034	95.2	2.2536	95.1	2.2164	70.4	2.2057	70.5	2.2577	70.5	2.2049
95.3	2.2031	95.2	2.254	95.2	2.2161	70.5	2.2053	70.5	2.2574	70.5	2.2049
95.4	2.2034	95.3	2.254	95.3	2.215	70.6	2.206	70.6	2.2581	70.6	2.2053
95.5	2.2027	95.4	2.254	95.4	2.2153	70.7	2.206	70.7	2.2577	70.7	2.2049
95.6	2.2027	95.5	2.254	95.5	2.215	70.7	2.2049	70.7	2.257	70.7	2.2057
95.7	2.2027	95.6	2.2544	95.6	2.2146	70.8	2.2057	70.8	2.2574	70.8	2.2053
95.8	2.2027	95.7	2.2548	95.7	2.2142	70.9	2.2049	70.9	2.257	70.9	2.2053
95.9	2.2023	95.8	2.2548	95.8	2.2138	70.9	2.2053	70.9	2.257	70.9	2.2053
96	2.2019	95.9	2.2544	95.9	2.2138	71	2.2057	71	2.257	71	2.2057
96.1	2.2023	96	2.2544	95.9	2.2138	71.1	2.2057	71.1	2.2574	71.1	2.2049
96.2	2.2016	96.1	2.2548	96	2.2138	71.1	2.2053	71.1	2.2574	71.1	2.2064
96.2	2.2019	96.1	2.2548	96.1	2.2138	71.2	2.2057	71.2	2.257	71.2	2.2057
96.3	2.2016	96.2	2.2544	96.2	2.2135	71.3	2.2064	71.3	2.257	71.3	2.2057
96.4	2.2008	96.3	2.2548	96.3	2.2135	71.3	2.2064	71.3	2.2566	71.3	2.2068
96.5	2.2008	96.4	2.2551	96.4	2.2131	71.4	2.2068	71.4	2.2566	71.4	2.2064
96.6	2.2008	96.5	2.2551	96.5	2.2131	71.5	2.2064	71.5	2.2577	71.5	2.2068
96.7	2.2012	96.6	2.2551	96.6	2.2131	71.5	2.206	71.5	2.2574	71.5	2.2068
96.8	2.2016	96.7	2.2551	96.7	2.2131	71.6	2.2064	71.6	2.2563	71.6	2.2064
96.9	2.2012	96.8	2.2555	96.8	2.2135	71.7	2.2071	71.7	2.2574	71.7	2.2071
97	2.2016	96.9	2.2551	96.9	2.2124	71.7	2.2071	71.7	2.2559	71.7	2.2071
97.1	2.2012	97	2.2555	97	2.212	71.8	2.2071	71.8	2.2559	71.8	2.2075
97.2	2.2008	97.1	2.2559	97	2.2131	71.9	2.2075	71.9	2.257	71.9	2.2071
97.2	2.2004	97.2	2.2566	97.1	2.212	71.9	2.2071	71.9	2.2566	71.9	2.2071
97.3	2.2008	97.3	2.257	97.2	2.2131	72	2.2071	72	2.2555	72	2.2079
97.4	2.2008	97.3	2.257	97.3	2.212	72.1	2.2071	72.1	2.257	72.1	2.2071
97.5	2.2004	97.4	2.2574	97.4	2.212	72.1	2.2079	72.2	2.2551	72.1	2.2083
97.6	2.1997	97.5	2.2574	97.5	2.212	72.2	2.2079	72.2	2.2559	72.2	2.2083
97.7	2.1997	97.6	2.2577	97.6	2.2127	72.3	2.2079	72.3	2.2563	72.3	2.2079
97.8	2.2004	97.7	2.2581	97.7	2.2116	72.4	2.2083	72.3	2.2563	72.4	2.2086
97.9	2.2001	97.8	2.2581	97.8	2.2124	72.4	2.2086	72.4	2.2559	72.4	2.2083
98	2.2004	97.9	2.2585	97.9	2.2116	72.5	2.2083	72.5	2.2563	72.5	2.2086
98.1	2.1993	98	2.2589	98	2.212	72.6	2.2086	72.6	2.2548	72.6	2.2094
98.2	2.199	98.1	2.2592	98.1	2.212	72.6	2.2094	72.6	2.2555	72.6	2.2094
98.3	2.1993	98.2	2.2585	98.2	2.2112	72.7	2.2094	72.7	2.2544	72.7	2.2094
98.3	2.1993	98.3	2.2592	98.2	2.2112	72.8	2.2094	72.8	2.2544	72.8	2.2105
98.4	2.199	98.3	2.2596	98.3	2.212	72.8	2.2101	72.8	2.2551	72.8	2.2097
98.5	2.1993	98.4	2.2596	98.4	2.2112	72.9	2.2105	72.9	2.254	72.9	2.2109
98.6	2.1986	98.5	2.2596	98.5	2.2112	73	2.2109	73	2.254	73	2.2105
98.7	2.1993	98.6	2.2596	98.6	2.2116	73	2.2116	73	2.2544	73	2.2112
98.8	2.1986	98.7	2.2596	98.7	2.2112	73.1	2.2116	73.1	2.2548	73.1	2.2116
98.9	2.1986	98.8	2.2596	98.8	2.2112	73.2	2.2112	73.2	2.254	73.2	2.2112
99	2.1986	98.9	2.26	98.9	2.2112	73.2	2.212	73.2	2.2544	73.2	2.2109
99.1	2.1982	99	2.2607	99	2.2109	73.3	2.2116	73.3	2.2544	73.3	2.2112
99.2	2.199	99.1	2.2607	99.1	2.2101	73.4	2.212	73.4	2.2551	73.4	2.2116
99.3	2.1986	99.2	2.2607	99.2	2.2101	73.4	2.2116	73.4	2.2544	73.4	2.212
99.3	2.1982	99.3	2.2607	99.2	2.2105	73.5	2.2116	73.5	2.2548	73.5	2.212
99.4	2.1975	99.4	2.2611	99.3	2.2097	73.6	2.212	73.6	2.2544	73.6	2.212
99.5	2.199	99.4	2.2618	99.4	2.2094	73.6	2.212	73.6	2.254	73.6	2.212
99.6	2.1986	99.5	2.2615	99.5	2.2097	73.7	2.212	73.7	2.2548	73.7	2.2116
99.7	2.1986	99.6	2.2611	99.6	2.209	73.8	2.2124	73.8	2.2544	73.8	2.212
99.8	2.1975	99.7	2.2615	99.7	2.2086	73.8	2.2124	73.8	2.254	73.8	2.212
99.9	2.1975	99.8	2.2615	99.8	2.2086	73.9	2.2127	73.9	2.254	73.9	2.212
100	2.1975	99.9	2.2622	99.9	2.2086	74	2.2127	74	2.2548	74	2.2127
100.1	2.1986	100	2.2615	100	2.2079	74	2.2127	74	2.254	74	2.2127
100.2	2.1971	100.1	2.2622	100.1	2.2086	74.1	2.2127	74.1	2.254	74.1	2.2127
100.3	2.1971	100.2	2.2622	100.2	2.2083	74.2	2.2127	74.2	2.254	74.2	2.2127
100.4	2.1986	100.3	2.2626	100.3	2.2075	74.2	2.2127	74.2	2.2544	74.3	2.2131
100.5	2.1971	100.4	2.2629	100.3	2.2083	74.3	2.2127	74.3	2.254	74.3	2.2127
100.5	2.1971	100.5	2.2633	100.4	2.2075	74.4	2.2127	74.4	2.254	74.4	2.2127
100.6	2.1971	100.5	2.2641	100.5	2.2083	74.5	2.2138	74.5	2.254	74.5	2.2135
100.7	2.1982	100.6	2.2641	100.6	2.2083	74.5	2.2138	74.5	2.254	74.5	2.2138
100.8	2.1986	100.7	2.2641	100.7	2.2079	74.6	2.2146	74.6	2.2536	74.6	2.2142
100.9	2.1971	100.8	2.2641	100.8	2.2079	74.7	2.2146	74.7	2.254	74.7	2.215
101	2.1978	100.9	2.2641	100.9	2.2075	74.7	2.2146	74.7	2.254	74.7	2.2153
101.1	2.1982	101	2.2644	101	2.2075	74.8	2.2157	74.8	2.254	74.8	2.215
101.2	2.1967	101.1	2.2648	101.1	2.2068	74.9	2.215	74.9	2.2536	74.9	2.2153
101.3	2.1978	101.2	2.2652	101.2	2.2068	74.9	2.2157	74.9	2.2533	74.9	2.2153
101.4	2.1967	101.3	2.2652	101.3	2.2071	75	2.2157	75	2.2533	75	2.2161
101.5	2.1971	101.4	2.2652	101.4	2.2068	75.1	2.2161	75.1	2.2533	75.1	2.2161
101.5	2.1978	101.5	2.2652	101.4	2.2068	75.1	2.2161	75.1	2.2525	75.1	2.2161
101.6	2.1971	101.6	2.2656	101.5	2.2071	75.2	2.2161	75.2	2.2533	75.2	2.2164
101.7	2.1967	101.6	2.2659	101.6	2.2071	75.3	2.2164	75.3	2.2522	75.3	2.2168
101.8	2.1971	101.7	2.2659	101.7	2.2064	75.3	2.2168	75.3	2.2522	75.3	2.2168
101.9	2.1967	101.8	2.2663	101.8	2.2068	75.4	2.2164	75.4	2.2522	75.4	2.2172
102	2.1964	101.9	2.2663	101.9	2.2068	75.5	2.2168	75.5	2.2525	75.5	2.2168
102.1	2.1967	102	2.2663	102	2.2057	75.5	2.2168	75.5	2.2518	75.5	2.2164
102.2	2.1971	102.1	2.2663	102.1	2.2068	75.6	2.2164	75.6	2.2522	75.6	2.2164
102.3	2.1967	102.2	2.2663	102.2	2.2053	75.7	2.2164	75.7	2.2518	75.7	2.2164
102.4	2.1967	102.3	2.2663	102.3	2.2064	75.7	2.2161	75.7	2.2514	75.7	2.2168
102.5	2.1967	102.4	2.2663	102.4	2.2053	75.8	2.2172	75.8	2.2518	75.8	2.2164
102.6	2.1967	102.5	2.2663	102.4	2.2049	75.9	2.2172	75.9	2.251	75.9	2.2161
102.7	2.1964	102.6	2.2667	102.5	2.2064	75.9	2.2172	75.9	2.2514	75.9	2.2164
102.7	2.196	102.7	2.2667	102.6	2.2049	76	2.2172	76	2.251	76	2.2172
102.8	2.1964	102.7	2.267	102.7	2.2045	76.1	2.2172	76.1	2.251	76.1	2.2172
102.9	2.1964	102.8	2.2674	102.8	2.206	76.2	2.2172	76.1	2.2503	76.1	2.2172
103	2.196	102.9	2.2667	102.9	2.2045	76.2	2.2172	76.2	2.2507	76.2	2.2179
103.1	2.196	103	2.267	103	2.2045	76.3	2.2172	76.3	2.2507	76.3	2.2183
103.2	2.1967	103.1	2.2674	103.1	2.2057	76.4	2.2172	76.4	2.2503	76.4	2.2183
103.3	2.1964	103.2	2.2674	103.2	2.2057	76.4	2.2176	76.4	2.2503	76.4	2.2183
103.4	2.1956	103.3	2.2678	103.3	2.2045	76.5	2.2183	76.5	2.2499	76.5	2.2183
103.5	2.196	103.4	2.2682	103.4	2.2057	76.6	2.2183	76.6	2.2507	76.6	2.2183
103.6	2.196	103.5	2.2682	103.5	2.2053	76.6	2.2183	76.6	2.2503	76.6	2.2183
103.7	2.1956	103.6	2.2678	103.5	2.2053	76.7	2.2187	76.7	2.2499	76.7	2.2183
103.7	2.1956	103.7	2.2678	103.6	2.2045	76.8	2.2194	76.8	2.2503	76.8	2.219
103.8	2.1952	103.8	2.2685	103.7	2.2053	76.8	2.2194	76.8	2.2496	76.8	2.2194
103.9	2.1956	103.8	2.2685	103.8	2.2053	76.9	2.2194	76.9	2.2496	76.9	2.2194
104	2.1952	103.9	2.2685	103.9	2.2053	77	2.2194	77	2.2499	77	2.2194
104.1	2.1956	104	2.2685	104	2.2049	77	2.2194	77	2.2496	77	2.2194
104.2	2.1949	104.1	2.2696	104.1	2.2049	77.1	2.2194	77.1	2.2496	77.1	2.2194
104.3	2.1952	104.2	2.2696	104.2	2.2049	77.2	2.2198	77.2	2.2496	77.2	2.2194
104.4	2.1952	104.3	2.2696	104.3	2.2045	77.2	2.2194	77.2	2.2492	77.2	2.2202
104.5	2.1949	104.4	2.2704	104.4	2.2042	77.3	2.2194	77.3	2.2484	77.3	2.2198
104.6	2.1945	104.5	2.27	104.5	2.2042	77.4	2.2194	77.4	2.2492	77.4	2.2198
104.7	2.1956	104.6	2.2708	104.6	2.2045	77.4	2.2198	77.4	2.2484	77.4	2.2205
104.8	2.1956	104.7	2.2708	104.7	2.2045	77.5	2.2205	77.5	2.2484	77.5	2.2205
104.8	2.1956	104.8	2.2711	104.7	2.2042	77.6	2.2205	77.6	2.2496	77.6	2.2205
104.9	2.1952	104.8	2.2711	104.8	2.2045	77.6	2.2205	77.6	2.2484	77.6	2.2205
105	2.1952	104.9	2.2715	104.9	2.2042	77.7	2.2205	77.7	2.2488	77.7	2.2205
105.1	2.1945	105	2.2719	105	2.2042	77.8	2.2205	77.8	2.2496	77.8	2.2205
105.2	2.1952	105.1	2.2719	105.1	2.2042	77.8	2.2205	77.8	2.2492	77.8	2.2205
105.3	2.1945	105.2	2.2719	105.2	2.2038	77.9	2.2205	77.9	2.2484	77.9	2.2213
105.4	2.1949	105.3	2.2719	105.3	2.2034	78	2.2213	78	2.2484	78	2.2217
105.5	2.1949	105.4	2.2719	105.4	2.2038	78	2.2209	78.1	2.2484	78	2.2217
105.6	2.1941	105.5	2.2719	105.5	2.2038	78.1	2.2217	78.1	2.2492	78.1	2.2217
105.7	2.1945	105.6	2.2726	105.6	2.2031	78.2	2.2217	78.2	2.2488	78.2	2.2224
105.8	2.1949	105.7	2.2726	105.7	2.2034	78.2	2.2217	78.3	2.2484	78.3	2.2224
105.9	2.1949	105.8	2.273	105.8	2.2031	78.3	2.2228	78.3	2.2488	78.3	2.2224
105.9	2.1945	105.9	2.273	105.8	2.2031	78.4	2.2228	78.4	2.2484	78.4	2.2228
106	2.1945	105.9	2.273	105.9	2.2031	78.5	2.2228	78.5	2.2484	78.5	2.2231
106.1	2.1934	106	2.273	106	2.2019	78.5	2.2228	78.5	2.2484	78.5	2.2228
106.2	2.1945	106.1	2.273	106.1	2.2019	78.6	2.2228	78.6	2.2481	78.6	2.2235
106.3	2.1926	106.2	2.2741	106.2	2.2023	78.7	2.2231	78.7	2.2481	78.7	2.2235
106.4	2.1941	106.3	2.2737	106.3	2.2016	78.7	2.2235	78.7	2.2477	78.7	2.2235
106.5	2.193	106.4	2.2741	106.4	2.2016	78.8	2.2231	78.8	2.2481	78.8	2.2239
106.6	2.193	106.5	2.2741	106.5	2.2012	78.9	2.2235	78.9	2.2477	78.9	2.2231
106.7	2.1938	106.6	2.2741	106.6	2.2004	78.9	2.2235	78.9	2.2477	78.9	2.2231
106.8	2.193	106.7	2.2741	106.7	2.2008	79	2.2235	79	2.2473	79	2.2239
106.9	2.1934	106.8	2.2741	106.8	2.2008	79.1	2.2239	79.1	2.2473	79.1	2.2243
107	2.1934	106.9	2.2749	106.8	2.2004	79.1	2.2235	79.1	2.2469	79.1	2.2246
107	2.1938	107	2.2745	106.9	2.2008	79.2	2.2243	79.2	2.2473	79.2	2.2246
107.1	2.1934	107.1	2.2752	107	2.2001	79.3	2.2246	79.3	2.2473	79.3	2.2246
107.2	2.1934	107.1	2.2752	107.1	2.2008	79.3	2.225	79.3	2.2466	79.3	2.2239
107.3	2.193	107.2	2.2752	107.2	2.2004	79.4	2.2246	79.4	2.2473	79.4	2.2246
107.4	2.1923	107.3	2.2752	107.3	2.2001	79.5	2.2246	79.5	2.2473	79.5	2.2246
107.5	2.193	107.4	2.276	107.4	2.2004	79.5	2.225	79.5	2.2473	79.5	2.2246
107.6	2.1926	107.5	2.276	107.5	2.199	79.6	2.225	79.6	2.2466	79.6	2.225
107.7	2.1926	107.6	2.2763	107.6	2.1993	79.7	2.225	79.7	2.2469	79.7	2.2254
107.8	2.193	107.7	2.2763	107.7	2.1993	79.7	2.2257	79.7	2.2469	79.7	2.2254
107.9	2.1919	107.8	2.2763	107.8	2.1993	79.8	2.225	79.8	2.2473	79.8	2.2257
108	2.1919	107.9	2.2763	107.9	2.199	79.9	2.2254	79.9	2.2466	79.9	2.2257
108.1	2.1923	108	2.2763	107.9	2.1982	79.9	2.2254	79.9	2.2458	79.9	2.2261
108.1	2.1923	108.1	2.2763	108	2.1986	80	2.2261	80	2.2469	80	2.2261
108.2	2.1908	108.1	2.2771	108.1	2.1986	80.1	2.2261	80.1	2.2462	80.1	2.2269
108.3	2.1923	108.2	2.2775	108.2	2.1978	80.1	2.2261	80.2	2.2469	80.1	2.2272
108.4	2.1908	108.3	2.2775	108.3	2.1986	80.2	2.2272	80.2	2.2462	80.2	2.2272
108.5	2.1908	108.4	2.2775	108.4	2.1978	80.3	2.2272	80.3	2.2469	80.3	2.2276
108.6	2.1919	108.5	2.2782	108.5	2.1975	80.4	2.2272	80.4	2.2469	80.3	2.2276
108.7	2.1904	108.6	2.2782	108.6	2.1975	80.4	2.2276	80.4	2.2469	80.4	2.2283
108.8	2.1915	108.7	2.2775	108.7	2.1986	80.5	2.228	80.5	2.2466	80.5	2.2276
108.9	2.1911	108.8	2.2782	108.8	2.1982	80.6	2.228	80.6	2.2458	80.6	2.2283
109	2.1911	108.9	2.2778	108.9	2.1975	80.6	2.2283	80.6	2.2466	80.6	2.228
109.1	2.1911	109	2.2786	109	2.1971	80.7	2.2283	80.7	2.2455	80.7	2.2287
109.2	2.1911	109.1	2.2786	109	2.1971	80.8	2.2283	80.8	2.2458	80.8	2.2287
109.2	2.1911	109.2	2.2789	109.1	2.1982	80.8	2.2287	80.8	2.2455	80.8	2.2283
109.3	2.19	109.2	2.2786	109.2	2.1971	80.9	2.2291	80.9	2.2458	80.9	2.2295
109.4	2.1908	109.3	2.2786	109.3	2.1982	81	2.2291	81	2.2455	81	2.2295
109.5	2.1908	109.4	2.2786	109.4	2.1971	81	2.2291	81	2.2462	81	2.2298
109.6	2.1904	109.5	2.2789	109.5	2.1971	81.1	2.2295	81.1	2.2455	81.1	2.2295
109.7	2.1897	109.6	2.2793	109.6	2.1967	81.2	2.2291	81.2	2.2462	81.2	2.2298
109.8	2.19	109.7	2.2793	109.7	2.1975	81.2	2.2298	81.2	2.2455	81.2	2.2302
109.9	2.1908	109.8	2.2797	109.8	2.1975	81.3	2.2298	81.3	2.2455	81.3	2.2302
110	2.1893	109.9	2.2793	109.9	2.1967	81.4	2.2298	81.4	2.2451	81.4	2.2302
110.1	2.1897	110	2.2789	110	2.1971	81.4	2.2302	81.4	2.2455	81.4	2.2306
110.2	2.1893	110.1	2.2789	110	2.1967	81.5	2.2306	81.5	2.2458	81.5	2.2306
110.2	2.1893	110.2	2.2801	110.1	2.1971	81.6	2.2306	81.6	2.2455	81.6	2.2302
110.3	2.1897	110.3	2.2797	110.2	2.1964	81.6	2.2306	81.6	2.2451	81.6	2.2306
110.4	2.1893	110.3	2.2804	110.3	2.1964	81.7	2.2306	81.7	2.2451	81.7	2.2306
110.5	2.1893	110.4	2.2804	110.4	2.1967	81.8	2.2306	81.8	2.2451	81.8	2.231
110.6	2.1893	110.5	2.2804	110.5	2.1967	81.8	2.2313	81.8	2.2447	81.8	2.231
110.7	2.1893	110.6	2.2804	110.6	2.196	81.9	2.2306	81.9	2.2447	81.9	2.2317
110.8	2.1893	110.7	2.2808	110.7	2.196	82	2.2313	82	2.2451	82	2.2317
110.9	2.1889	110.8	2.2808	110.8	2.196	82	2.2317	82	2.2451	82	2.2317
111	2.1893	110.9	2.2815	110.9	2.196	82.1	2.2317	82.1	2.2447	82.1	2.2317
111.1	2.1889	111	2.2815	111	2.1956	82.2	2.2317	82.2	2.2451	82.2	2.2317
111.2	2.1893	111.1	2.2819	111.1	2.196	82.3	2.2317	82.3	2.2447	82.3	2.2317
111.3	2.1893	111.2	2.2819	111.2	2.1956	82.3	2.2317	82.3	2.2451	82.3	2.2317
111.3	2.1889	111.3	2.2823	111.2	2.1952	82.4	2.2317	82.4	2.2447	82.4	2.2317
111.4	2.1889	111.4	2.283	111.3	2.1956	82.5	2.2317	82.5	2.2447	82.5	2.2321
111.5	2.1889	111.4	2.283	111.4	2.1949	82.5	2.2317	82.5	2.2443	82.5	2.2317
111.6	2.1889	111.5	2.283	111.5	2.1949	82.6	2.2317	82.6	2.244	82.6	2.2328
111.7	2.1889	111.6	2.283	111.6	2.1949	82.7	2.2321	82.7	2.244	82.7	2.2328
111.8	2.1889	111.7	2.2838	111.7	2.1956	82.7	2.2328	82.7	2.2447	82.7	2.2328
111.9	2.1893	111.8	2.2842	111.8	2.1949	82.8	2.2328	82.8	2.2447	82.8	2.2336
112	2.1885	111.9	2.2842	111.9	2.1952	82.9	2.2328	82.9	2.2436	82.9	2.2339
112.1	2.1885	112	2.2842	112	2.1941	82.9	2.2328	82.9	2.244	82.9	2.2339
112.2	2.1889	112.1	2.2842	112.1	2.1952	83	2.2336	83	2.2436	83	2.2339
112.3	2.1885	112.2	2.2842	112.2	2.1952	83.1	2.2339	83.1	2.2436	83.1	2.2339
112.4	2.1882	112.3	2.2849	112.2	2.1941	83.1	2.2339	83.1	2.2436	83.1	2.2339
112.5	2.1878	112.4	2.2845	112.3	2.1945	83.2	2.2339	83.2	2.2447	83.2	2.2339
112.5	2.1882	112.4	2.2853	112.4	2.1938	83.3	2.2339	83.3	2.2436	83.3	2.2343
112.6	2.1878	112.5	2.2853	112.5	2.1941	83.3	2.2339	83.3	2.2447	83.3	2.2343
112.7	2.1882	112.6	2.2853	112.6	2.1938	83.4	2.2339	83.4	2.2436	83.4	2.2343
112.8	2.1882	112.7	2.2853	112.7	2.1945	83.5	2.2343	83.5	2.2443	83.5	2.2347
112.9	2.1878	112.8	2.2853	112.8	2.1926	83.5	2.2347	83.5	2.2425	83.5	2.235
113	2.1874	112.9	2.2853	112.9	2.1934	83.6	2.2347	83.6	2.2443	83.6	2.235
113.1	2.1871	113	2.286	113	2.1941	83.7	2.235	83.7	2.2429	83.7	2.2354
113.2	2.1871	113.1	2.286	113.1	2.193	83.7	2.235	83.7	2.2432	83.7	2.235
113.3	2.1871	113.2	2.286	113.2	2.1941	83.8	2.2358	83.8	2.244	83.8	2.2354
113.4	2.1871	113.3	2.286	113.3	2.1934	83.9	2.2354	83.9	2.2425	83.9	2.2354
113.5	2.1874	113.4	2.2856	113.3	2.1926	83.9	2.2362	83.9	2.2425	83.9	2.2362
113.5	2.1874	113.5	2.2856	113.4	2.193	84	2.2362	84	2.2429	84	2.2362
113.6	2.1871	113.5	2.2856	113.5	2.1923	84.1	2.2362	84.1	2.2436	84.1	2.2362
113.7	2.1867	113.6	2.286	113.6	2.1923	84.1	2.2362	84.1	2.2421	84.2	2.2362
113.8	2.1867	113.7	2.2864	113.7	2.1923	84.2	2.2362	84.2	2.2421	84.2	2.2362
113.9	2.1874	113.8	2.2871	113.8	2.1923	84.3	2.2362	84.3	2.2417	84.3	2.2365
114	2.1867	113.9	2.2868	113.9	2.1915	84.4	2.2369	84.4	2.2425	84.4	2.2369
114.1	2.1863	114	2.2871	114	2.1908	84.4	2.2369	84.4	2.2417	84.4	2.2365
114.2	2.1871	114.1	2.2871	114.1	2.1915	84.5	2.2369	84.5	2.2421	84.5	2.2373
114.3	2.1867	114.2	2.2868	114.2	2.1904	84.6	2.2369	84.6	2.2414	84.6	2.2373
114.4	2.1863	114.3	2.2868	114.3	2.1904	84.6	2.2373	84.6	2.2414	84.6	2.2373
114.5	2.1867	114.4	2.2875	114.4	2.19	84.7	2.2373	84.7	2.2421	84.7	2.2376
114.6	2.1863	114.5	2.2871	114.4	2.19	84.8	2.2373	84.8	2.2414	84.8	2.2373
114.6	2.1863	114.6	2.2868	114.5	2.1904	84.8	2.2373	84.8	2.241	84.8	2.2376
114.7	2.1859	114.6	2.2868	114.6	2.19	84.9	2.2373	84.9	2.241	84.9	2.2384
114.8	2.1863	114.7	2.2875	114.7	2.1908	85	2.238	85	2.241	85	2.238
114.9	2.1859	114.8	2.2875	114.8	2.19	85	2.2384	85	2.241	85	2.2376
115	2.1863	114.9	2.2875	114.9	2.19	85.1	2.2373	85.1	2.241	85.1	2.2384
115.1	2.1863	115	2.2875	115	2.1908	85.2	2.238	85.2	2.241	85.2	2.2388
115.2	2.1859	115.1	2.2882	115.1	2.19	85.2	2.2384	85.2	2.241	85.2	2.2388
115.3	2.1859	115.2	2.2875	115.2	2.19	85.3	2.2388	85.3	2.241	85.3	2.2395
115.4	2.1859	115.3	2.2882	115.3	2.1889	85.4	2.2391	85.4	2.241	85.4	2.2395
115.5	2.1859	115.4	2.2879	115.4	2.1889	85.4	2.2395	85.4	2.241	85.4	2.2395
115.6	2.1859	115.5	2.2882	115.5	2.1897	85.5	2.2395	85.5	2.241	85.5	2.2399
115.6	2.1856	115.6	2.2879	115.5	2.1889	85.6	2.2395	85.6	2.2406	85.6	2.2406
115.7	2.1859	115.7	2.2882	115.6	2.1889	85.6	2.2399	85.6	2.2406	85.6	2.2406
115.8	2.1856	115.8	2.2886	115.7	2.1889	85.7	2.2403	85.7	2.2406	85.7	2.2406
115.9	2.1852	115.8	2.2886	115.8	2.1893	85.8	2.2403	85.8	2.2403	85.8	2.2406
116	2.1856	115.9	2.2886	115.9	2.1882	85.8	2.2406	85.8	2.2406	85.8	2.2406
116.1	2.1856	116	2.2886	116	2.1882	85.9	2.2406	85.9	2.2406	85.9	2.2406
116.2	2.1856	116.1	2.2886	116.1	2.1889	86	2.2406	86	2.2406	86	2.2406
116.3	2.1852	116.2	2.289	116.2	2.1878	86.1	2.2406	86	2.2399	86	2.2406
116.4	2.1852	116.3	2.289	116.3	2.1882	86.1	2.2406	86.1	2.2406	86.1	2.2406
116.5	2.1852	116.4	2.289	116.4	2.1885	86.2	2.2406	86.2	2.2403	86.2	2.2406
116.6	2.1852	116.5	2.2901	116.5	2.1878	86.3	2.2406	86.3	2.2399	86.3	2.2406
116.7	2.1852	116.6	2.2886	116.6	2.1874	86.3	2.2406	86.3	2.2399	86.3	2.241
116.7	2.1856	116.7	2.2901	116.6	2.1874	86.4	2.241	86.4	2.2403	86.4	2.241
116.8	2.1852	116.8	2.2905	116.7	2.1878	86.5	2.2414	86.5	2.2399	86.5	2.2421
116.9	2.1848	116.8	2.2905	116.8	2.1874	86.5	2.2414	86.5	2.2399	86.5	2.2414
117	2.1852	116.9	2.2908	116.9	2.1874	86.6	2.2417	86.6	2.2399	86.6	2.2425
117.1	2.1852	117	2.2916	117	2.1874	86.7	2.2421	86.7	2.2395	86.7	2.2425
117.2	2.1852	117.1	2.2916	117.1	2.1867	86.7	2.2417	86.7	2.2395	86.7	2.2429
117.3	2.1848	117.2	2.292	117.2	2.1867	86.8	2.2425	86.8	2.2391	86.8	2.2425
117.4	2.1848	117.3	2.2912	117.3	2.1867	86.9	2.2417	86.9	2.2391	86.9	2.2436
117.5	2.1844	117.4	2.292	117.4	2.1863	86.9	2.2429	86.9	2.2395	86.9	2.2432
117.6	2.1848	117.5	2.2927	117.5	2.1863	87	2.2432	87	2.2391	87	2.2436
117.7	2.1848	117.6	2.292	117.6	2.1863	87.1	2.2432	87.1	2.2391	87.1	2.2429
117.8	2.1844	117.7	2.2923	117.7	2.1863	87.1	2.2432	87.1	2.2391	87.1	2.2432
117.9	2.1844	117.8	2.2927	117.7	2.1863	87.2	2.2436	87.2	2.2391	87.2	2.2432
117.9	2.1844	117.9	2.2931	117.8	2.1863	87.3	2.244	87.3	2.2388	87.3	2.2436
118	2.1841	117.9	2.2931	117.9	2.1859	87.3	2.2447	87.3	2.2388	87.3	2.2443
118.1	2.1837	118	2.2927	118	2.1859	87.4	2.244	87.4	2.2384	87.4	2.2443
118.2	2.1841	118.1	2.2927	118.1	2.1859	87.5	2.244	87.5	2.2391	87.5	2.2451
118.3	2.1833	118.2	2.2931	118.2	2.1859	87.5	2.244	87.5	2.238	87.5	2.2443
118.4	2.183	118.3	2.2931	118.3	2.1859	87.6	2.244	87.6	2.2388	87.6	2.2443
118.5	2.1833	118.4	2.2935	118.4	2.1859	87.7	2.244	87.7	2.2384	87.7	2.2447
118.6	2.1815	118.5	2.2938	118.5	2.1852	87.7	2.2443	87.7	2.2388	87.7	2.2443
118.7	2.1822	118.6	2.2931	118.6	2.1852	87.8	2.244	87.8	2.238	87.8	2.2451
118.8	2.1822	118.7	2.2935	118.7	2.1856	87.9	2.2443	87.9	2.238	87.9	2.2451
118.9	2.183	118.8	2.2938	118.7	2.1852	87.9	2.2443	87.9	2.2384	87.9	2.2451
119	2.183	118.9	2.2942	118.8	2.1848	88	2.2451	88	2.2388	88	2.2451
119	2.1815	118.9	2.2949	118.9	2.1856	88.1	2.2451	88.1	2.2376	88.1	2.2458
119.1	2.1811	119	2.2953	119	2.1848	88.2	2.2458	88.2	2.2384	88.2	2.2451
119.2	2.1822	119.1	2.2953	119.1	2.1852	88.2	2.2455	88.2	2.2373	88.2	2.2458
119.3	2.1815	119.2	2.2953	119.2	2.1852	88.3	2.2455	88.3	2.2384	88.3	2.2458
119.4	2.1807	119.3	2.2953	119.3	2.1848	88.4	2.2458	88.4	2.2373	88.4	2.2462
119.5	2.1815	119.4	2.2953	119.4	2.1848	88.4	2.2462	88.4	2.2373	88.4	2.2462
119.6	2.1822	119.5	2.2953	119.5	2.1848	88.5	2.2462	88.5	2.2373	88.5	2.2462
119.7	2.1815	119.6	2.2957	119.6	2.1848	88.6	2.2462	88.6	2.2365	88.6	2.2462
119.8	2.1807	119.7	2.2961	119.7	2.1848	88.6	2.2462	88.6	2.2376	88.6	2.2462
119.9	2.1804	119.8	2.2961	119.8	2.1841	88.7	2.2469	88.7	2.2365	88.7	2.2466
120	2.1815	119.9	2.2961	119.8	2.1841	88.8	2.2466	88.8	2.2376	88.8	2.2469
120	2.1811	120	2.2953	119.9	2.1841	88.8	2.2466	88.8	2.2373	88.8	2.2469
120.1	2.1804	120	2.2961	120	2.1841	88.9	2.2462	88.9	2.2373	88.9	2.2466
120.2	2.1804	120.1	2.2964	120.1	2.1837	89	2.2466	89	2.2369	89	2.2466
120.3	2.1811	120.2	2.2968	120.2	2.1837	89	2.2466	89	2.2362	89	2.2466
120.4	2.1804	120.3	2.2972	120.3	2.183	89.1	2.2473	89.1	2.2365	89.1	2.2466
120.5	2.1804	120.4	2.2968	120.4	2.1833	89.2	2.2469	89.2	2.2358	89.2	2.2466
120.6	2.1815	120.5	2.2968	120.5	2.1826	89.2	2.2466	89.2	2.2358	89.2	2.2473
120.7	2.1811	120.6	2.2964	120.6	2.1826	89.3	2.2466	89.3	2.2362	89.3	2.2473
120.8	2.1807	120.7	2.2972	120.7	2.1826	89.4	2.2477	89.4	2.2362	89.4	2.2477
120.9	2.18	120.8	2.2975	120.8	2.1822	89.4	2.2469	89.4	2.2358	89.4	2.2481
121	2.1807	120.9	2.2975	120.9	2.1822	89.5	2.2473	89.5	2.2362	89.5	2.2484
121	2.1804	121	2.2975	120.9	2.1826	89.6	2.2473	89.6	2.2358	89.6	2.2484
121.2	2.1804	121.1	2.2975	121	2.1815	89.6	2.2481	89.6	2.2354	89.6	2.2484
121.2	2.1804	121.1	2.2972	121.1	2.1818	89.7	2.2484	89.7	2.2354	89.7	2.2484
121.3	2.1804	121.2	2.2975	121.2	2.1807	89.8	2.2484	89.8	2.2354	89.8	2.2484
121.4	2.1804	121.3	2.2979	121.3	2.1811	89.8	2.2484	89.8	2.235	89.8	2.2484
121.5	2.18	121.4	2.2983	121.4	2.1815	89.9	2.2484	89.9	2.2354	89.9	2.2484
121.6	2.1804	121.5	2.2979	121.5	2.1807	90	2.2484	90	2.2354	90	2.2484
121.7	2.1796	121.6	2.2987	121.6	2.1804	90	2.2488	90.1	2.2354	90	2.2488
121.8	2.1796	121.7	2.2987	121.7	2.18	90.1	2.2496	90.1	2.235	90.1	2.2492
121.9	2.1796	121.8	2.2987	121.8	2.1796	90.2	2.2496	90.2	2.235	90.2	2.2496
122	2.1792	121.9	2.299	121.9	2.1796	90.2	2.2496	90.2	2.2354	90.2	2.2496
122.1	2.1796	122	2.2987	121.9	2.1804	90.3	2.2496	90.3	2.235	90.3	2.2496
122.2	2.1796	122.1	2.2987	122	2.1804	90.4	2.2496	90.4	2.235	90.4	2.2496
122.2	2.1796	122.2	2.299	122.1	2.1796	90.5	2.2496	90.5	2.235	90.5	2.2503
122.3	2.1796	122.2	2.2994	122.2	2.18	90.5	2.2496	90.5	2.235	90.5	2.2503
122.4	2.1789	122.3	2.299	122.3	2.1796	90.6	2.2496	90.6	2.235	90.6	2.2507
122.5	2.1785	122.4	2.299	122.4	2.1796	90.7	2.2503	90.7	2.2347	90.7	2.2507
122.6	2.1785	122.5	2.2994	122.5	2.1796	90.7	2.2499	90.7	2.2347	90.7	2.2507
122.7	2.1785	122.6	2.299	122.6	2.1796	90.8	2.2503	90.8	2.2347	90.8	2.2507
122.8	2.1789	122.7	2.2998	122.7	2.1796	90.9	2.2503	90.9	2.2347	90.9	2.251
122.9	2.1785	122.8	2.3001	122.8	2.1792	90.9	2.2507	90.9	2.2347	90.9	2.2514
123	2.1778	122.9	2.2998	122.9	2.1792	91	2.251	91	2.2347	91	2.2518
123.1	2.1789	123	2.3005	123	2.1792	91.1	2.2518	91.1	2.2347	91.1	2.2518
123.2	2.1785	123.1	2.3005	123	2.1789	91.1	2.2518	91.1	2.2347	91.1	2.2525
123.2	2.1778	123.2	2.3005	123.1	2.1789	91.2	2.2518	91.2	2.2343	91.2	2.2522
123.3	2.1778	123.3	2.3005	123.2	2.1785	91.3	2.2518	91.3	2.2343	91.3	2.2533
123.4	2.1778	123.3	2.3001	123.3	2.1785	91.3	2.2522	91.3	2.2343	91.3	2.254
123.5	2.1778	123.4	2.3009	123.4	2.1785	91.4	2.2533	91.4	2.2343	91.4	2.2536
123.6	2.1774	123.5	2.3005	123.5	2.1785	91.5	2.2529	91.5	2.2343	91.5	2.254
123.7	2.1778	123.6	2.3005	123.6	2.1774	91.5	2.2536	91.5	2.2336	91.5	2.254
123.8	2.1778	123.7	2.3013	123.7	2.1778	91.6	2.2533	91.6	2.2339	91.6	2.254
123.9	2.1778	123.8	2.3013	123.8	2.1774	91.7	2.2536	91.7	2.2336	91.7	2.254
124	2.1778	123.9	2.3016	123.9	2.1774	91.7	2.2536	91.7	2.2339	91.7	2.254
124.1	2.177	124	2.302	124	2.177	91.8	2.254	91.8	2.2332	91.8	2.254
124.2	2.1778	124.1	2.3024	124.1	2.1774	91.9	2.254	91.9	2.2336	91.9	2.254
124.3	2.1778	124.2	2.3028	124.2	2.1774	91.9	2.254	91.9	2.2336	91.9	2.254
124.4	2.1774	124.3	2.3028	124.2	2.1766	92	2.254	92	2.2336	92	2.254
124.4	2.1774	124.4	2.3028	124.3	2.1763	92.1	2.254	92.1	2.2328	92.1	2.254
124.5	2.177	124.4	2.3024	124.4	2.1766	92.2	2.254	92.1	2.2332	92.1	2.254
124.6	2.177	124.5	2.3028	124.5	2.1759	92.2	2.2548	92.2	2.2332	92.2	2.254
124.7	2.1774	124.6	2.3031	124.6	2.1763	92.3	2.2548	92.3	2.2328	92.3	2.2548
124.8	2.1774	124.7	2.3031	124.7	2.1763	92.4	2.2551	92.4	2.2324	92.3	2.254
124.9	2.1766	124.8	2.3031	124.8	2.1763	92.4	2.2548	92.4	2.2328	92.4	2.2544
125	2.177	124.9	2.3035	124.9	2.1759	92.5	2.2544	92.5	2.2321	92.5	2.2548
125.1	2.1759	125	2.3035	125	2.1751	92.6	2.2544	92.6	2.2324	92.6	2.2551
125.2	2.1759	125.1	2.3035	125.1	2.1751	92.6	2.2551	92.6	2.2328	92.6	2.2551
125.3	2.177	125.2	2.3035	125.2	2.1763	92.7	2.2548	92.7	2.2321	92.7	2.2551
125.4	2.1766	125.3	2.3031	125.2	2.1759	92.8	2.2551	92.8	2.2321	92.8	2.2555
125.4	2.177	125.4	2.3031	125.3	2.1751	92.8	2.2551	92.8	2.2328	92.8	2.2555
125.5	2.1763	125.5	2.3035	125.4	2.1748	92.9	2.2548	92.9	2.2328	92.9	2.257
125.6	2.1759	125.5	2.3031	125.5	2.1751	93	2.2551	93	2.2324	93	2.2563
125.7	2.1766	125.6	2.3035	125.6	2.1755	93	2.2548	93	2.2321	93	2.2566
125.8	2.1763	125.7	2.3039	125.7	2.1748	93.1	2.2551	93.1	2.2324	93.1	2.2559
125.9	2.1763	125.8	2.3039	125.8	2.1751	93.2	2.2551	93.2	2.2321	93.2	2.2563
126	2.1755	125.9	2.3042	125.9	2.1748	93.2	2.2555	93.2	2.2324	93.2	2.257
126.1	2.1759	126	2.3046	126	2.1751	93.3	2.2563	93.3	2.2324	93.3	2.257
126.2	2.1759	126.1	2.3042	126.1	2.1748	93.4	2.2566	93.4	2.2321	93.4	2.257
126.3	2.1751	126.2	2.3046	126.2	2.1748	93.4	2.2566	93.4	2.2317	93.4	2.257
126.4	2.1751	126.3	2.3042	126.3	2.1748	93.5	2.257	93.5	2.231	93.5	2.2574
126.5	2.1751	126.4	2.3046	126.3	2.1744	93.6	2.257	93.6	2.2313	93.6	2.2574
126.5	2.1755	126.5	2.3046	126.4	2.1744	93.6	2.2574	93.6	2.2317	93.6	2.2574
126.6	2.1748	126.6	2.3046	126.5	2.1744	93.7	2.257	93.7	2.2321	93.7	2.2577
126.7	2.1748	126.6	2.3046	126.6	2.1744	93.8	2.2574	93.8	2.2317	93.8	2.2581
126.8	2.1748	126.7	2.3046	126.7	2.174	93.8	2.2574	93.8	2.2317	93.8	2.2585
126.9	2.1751	126.8	2.305	126.8	2.1737	93.9	2.2574	93.9	2.2317	93.9	2.2581
127	2.1751	126.9	2.3054	126.9	2.1737	94	2.2581	94	2.2317	94	2.2585
127.1	2.1755	127	2.3057	127	2.1737	94	2.2585	94.1	2.2313	94.1	2.2585
127.2	2.1755	127.1	2.3061	127.1	2.1733	94.1	2.2585	94.1	2.2313	94.1	2.2585
127.3	2.1751	127.2	2.3057	127.2	2.1733	94.2	2.2585	94.2	2.2313	94.2	2.2592
127.4	2.1751	127.3	2.3065	127.3	2.1737	94.2	2.2589	94.3	2.2306	94.3	2.2596
127.5	2.1751	127.4	2.3061	127.4	2.1733	94.3	2.2585	94.3	2.2306	94.3	2.2589
127.6	2.1748	127.5	2.3061	127.4	2.1733	94.4	2.2585	94.4	2.2298	94.4	2.2589
127.6	2.1755	127.6	2.3065	127.5	2.1729	94.5	2.2592	94.5	2.2302	94.5	2.2596
127.7	2.1748	127.7	2.3065	127.6	2.1725	94.5	2.2596	94.5	2.2306	94.5	2.2589
127.8	2.1748	127.7	2.3065	127.7	2.1733	94.6	2.2596	94.6	2.2302	94.6	2.2592
127.9	2.1748	127.8	2.3065	127.8	2.1725	94.7	2.2592	94.7	2.2295	94.7	2.2596
128	2.1744	127.9	2.3068	127.9	2.1722	94.7	2.2596	94.7	2.2295	94.7	2.2596
128.1	2.1744	128	2.3065	128	2.1714	94.8	2.2596	94.8	2.2302	94.8	2.2596
128.2	2.1744	128.1	2.3068	128.1	2.1714	94.9	2.2596	94.9	2.2295	94.9	2.26
128.3	2.1744	128.2	2.3076	128.2	2.1711	94.9	2.2596	94.9	2.2295	94.9	2.26
128.4	2.1744	128.3	2.3072	128.3	2.1714	95	2.2596	95	2.2298	95	2.26
128.5	2.1744	128.4	2.3076	128.4	2.1714	95.1	2.2596	95.1	2.2302	95.1	2.2607
128.6	2.174	128.5	2.3076	128.5	2.1711	95.1	2.26	95.1	2.2302	95.1	2.2607
128.7	2.174	128.6	2.3076	128.5	2.1703	95.2	2.2607	95.2	2.2298	95.2	2.2607
128.7	2.1744	128.7	2.3083	128.6	2.1707	95.3	2.26	95.3	2.2302	95.3	2.2618
128.8	2.1737	128.8	2.3076	128.7	2.1707	95.3	2.2607	95.3	2.2295	95.3	2.2607
128.9	2.174	128.8	2.3076	128.8	2.1711	95.4	2.2607	95.4	2.2298	95.4	2.2615
129	2.174	128.9	2.308	128.9	2.1703	95.5	2.2607	95.5	2.2295	95.5	2.2611
129.1	2.1737	129	2.3083	129	2.1703	95.5	2.2611	95.5	2.2295	95.5	2.2615
129.2	2.174	129.1	2.3087	129.1	2.1699	95.6	2.2618	95.6	2.2295	95.6	2.2618
129.3	2.174	129.2	2.3087	129.2	2.1696	95.7	2.2615	95.7	2.2295	95.7	2.2615
129.4	2.1733	129.3	2.3087	129.3	2.1699	95.7	2.2611	95.7	2.2291	95.7	2.2615
129.5	2.1729	129.4	2.3087	129.4	2.1699	95.8	2.2615	95.8	2.2287	95.8	2.2615
129.6	2.1733	129.5	2.3087	129.5	2.1696	95.9	2.2615	95.9	2.2283	95.9	2.2618
129.7	2.1737	129.6	2.3087	129.5	2.1685	95.9	2.2611	96	2.2291	95.9	2.2622
129.8	2.1733	129.7	2.3087	129.6	2.1685	96	2.2615	96	2.2283	96	2.2626
129.8	2.1729	129.8	2.3087	129.7	2.1692	96.1	2.2615	96.1	2.2283	96.1	2.2626
129.9	2.1733	129.8	2.3091	129.8	2.1685	96.1	2.2618	96.2	2.2283	96.2	2.2629
130	2.1733	129.9	2.3087	129.9	2.1692	96.2	2.2626	96.2	2.2283	96.2	2.2629
130.1	2.1725	130	2.3098	130	2.1685	96.3	2.2629	96.3	2.2283	96.3	2.2637
130.2	2.1725	130.1	2.3098	130.1	2.1685	96.4	2.2626	96.4	2.2283	96.4	2.2637
130.3	2.1722	130.2	2.3094	130.2	2.1681	96.4	2.2629	96.4	2.228	96.4	2.2641
130.4	2.1722	130.3	2.3098	130.3	2.1677	96.5	2.2629	96.5	2.2283	96.5	2.2648
130.5	2.1718	130.4	2.3098	130.4	2.1681	96.6	2.2641	96.6	2.2283	96.6	2.2652
130.6	2.1722	130.5	2.3098	130.5	2.1681	96.6	2.2641	96.6	2.2291	96.6	2.2652
130.7	2.1714	130.6	2.3098	130.6	2.1673	96.7	2.2641	96.7	2.2276	96.7	2.2652
130.8	2.1714	130.7	2.3102	130.6	2.1666	96.8	2.2641	96.8	2.228	96.8	2.2652
130.9	2.1714	130.8	2.3098	130.7	2.167	96.8	2.2641	96.8	2.228	96.8	2.2652
130.9	2.1714	130.9	2.3106	130.8	2.167	96.9	2.2644	96.9	2.2287	96.9	2.2652
131	2.1711	130.9	2.3106	130.9	2.167	97	2.2644	97	2.228	97	2.2652
131.1	2.1707	131	2.3109	131	2.1666	97	2.2648	97	2.228	97	2.2652
131.2	2.1707	131.1	2.3109	131.1	2.1662	97.1	2.2652	97.1	2.2276	97.1	2.2652
131.3	2.1707	131.2	2.3109	131.2	2.167	97.2	2.2652	97.2	2.2276	97.2	2.2659
131.4	2.1703	131.3	2.3109	131.3	2.1666	97.2	2.2652	97.2	2.2272	97.2	2.2656
131.5	2.1707	131.4	2.3117	131.4	2.1662	97.3	2.2652	97.3	2.2276	97.3	2.2652
131.6	2.1707	131.5	2.3113	131.5	2.1666	97.4	2.2652	97.4	2.2272	97.4	2.2652
131.7	2.1703	131.6	2.3117	131.6	2.1655	97.4	2.2652	97.4	2.2269	97.4	2.2652
131.8	2.1703	131.7	2.3117	131.7	2.1666	97.5	2.2652	97.5	2.2261	97.5	2.2652
131.9	2.1699	131.8	2.3121	131.7	2.1666	97.6	2.2659	97.6	2.2265	97.6	2.2663
131.9	2.1707	131.9	2.3121	131.8	2.1655	97.6	2.2663	97.6	2.2261	97.6	2.2663
132	2.1703	132	2.3121	131.9	2.1651	97.7	2.2656	97.7	2.2257	97.7	2.2659
132.1	2.1703	132.1	2.3121	132	2.1662	97.8	2.2659	97.8	2.2265	97.8	2.2659
132.2	2.1703	132.1	2.3121	132.1	2.1662	97.8	2.2659	97.8	2.2261	97.8	2.2663
132.3	2.1703	132.2	2.3121	132.2	2.1651	97.9	2.2663	97.9	2.2257	97.9	2.2659
132.4	2.1703	132.3	2.3121	132.3	2.1662	98	2.2663	98	2.2257	98	2.2656
132.5	2.1696	132.4	2.3124	132.4	2.1662	98	2.2663	98	2.2257	98	2.2659
132.6	2.1703	132.5	2.3121	132.5	2.1662	98.1	2.2663	98.1	2.2254	98.1	2.267
132.7	2.1699	132.6	2.3121	132.6	2.1662	98.2	2.2663	98.2	2.2254	98.2	2.2659
132.8	2.1699	132.7	2.3128	132.7	2.1658	98.3	2.2663	98.2	2.2254	98.3	2.267
132.9	2.1699	132.8	2.3128	132.8	2.1658	98.3	2.2663	98.3	2.2254	98.3	2.2663
133	2.1696	132.9	2.3132	132.8	2.1647	98.4	2.2663	98.4	2.2257	98.4	2.2667
133.1	2.1699	133	2.3139	132.9	2.1651	98.5	2.2663	98.5	2.225	98.5	2.2667
133.1	2.1696	133.1	2.3132	133	2.1651	98.5	2.2667	98.5	2.2243	98.5	2.2667
133.2	2.1696	133.2	2.3135	133.1	2.1636	98.6	2.2663	98.6	2.225	98.6	2.2674
133.3	2.1692	133.2	2.3139	133.2	2.164	98.7	2.2674	98.7	2.2246	98.7	2.2674
133.4	2.1692	133.3	2.3143	133.3	2.1636	98.7	2.267	98.7	2.2239	98.7	2.2674
133.5	2.1692	133.4	2.3139	133.4	2.1651	98.8	2.2674	98.8	2.2246	98.8	2.2678
133.6	2.1688	133.5	2.3139	133.5	2.1651	98.9	2.2674	98.9	2.225	98.9	2.2678
133.7	2.1688	133.6	2.3139	133.6	2.1636	98.9	2.2674	98.9	2.225	98.9	2.2678
133.8	2.1688	133.7	2.3143	133.7	2.1651	99	2.2674	99	2.225	99	2.2674
133.9	2.1692	133.8	2.3143	133.8	2.1632	99.1	2.2678	99.1	2.225	99.1	2.2674
134	2.1692	133.9	2.315	133.9	2.1632	99.1	2.2682	99.1	2.225	99.1	2.2674
134.1	2.1688	134	2.315	133.9	2.1632	99.2	2.2678	99.2	2.2246	99.2	2.2674
134.2	2.1688	134.1	2.315	134	2.1647	99.3	2.2678	99.3	2.2246	99.3	2.2685
134.2	2.1688	134.2	2.315	134.1	2.1632	99.3	2.2682	99.3	2.2246	99.3	2.2685
134.3	2.1685	134.2	2.3154	134.2	2.1644	99.4	2.2674	99.4	2.2239	99.4	2.2685
134.4	2.1688	134.3	2.3161	134.3	2.1636	99.5	2.2674	99.5	2.2246	99.5	2.2693
134.5	2.1688	134.4	2.3161	134.4	2.1632	99.5	2.2682	99.5	2.2239	99.5	2.2689
134.6	2.1688	134.5	2.3158	134.5	2.1644	99.6	2.2674	99.6	2.2243	99.6	2.2689
134.7	2.1681	134.6	2.3158	134.6	2.1629	99.7	2.2682	99.7	2.2239	99.7	2.2696
134.8	2.1685	134.7	2.3158	134.7	2.1629	99.7	2.2685	99.7	2.2243	99.7	2.2696
134.9	2.1681	134.8	2.3161	134.8	2.1629	99.8	2.2689	99.8	2.2243	99.8	2.27
135	2.1681	134.9	2.3158	134.9	2.1625	99.9	2.2696	99.9	2.2235	99.9	2.2696
135.1	2.1677	135	2.3161	135	2.1618	99.9	2.2696	99.9	2.2239	99.9	2.2704
135.2	2.1673	135.1	2.3161	135	2.1614	100	2.2696	100	2.2243	100	2.2708
135.2	2.1673	135.2	2.3165	135.1	2.1614	100.1	2.27	100.1	2.2239	100.1	2.2708
135.3	2.1677	135.3	2.3158	135.2	2.1614	100.2	2.27	100.1	2.2231	100.1	2.2708
135.4	2.1673	135.3	2.3161	135.3	2.161	100.2	2.2704	100.2	2.2231	100.2	2.2708
135.5	2.167	135.4	2.3161	135.4	2.1614	100.3	2.2708	100.3	2.2231	100.3	2.2711
135.6	2.1673	135.5	2.3161	135.5	2.161	100.4	2.2708	100.4	2.2228	100.4	2.2711
135.7	2.1666	135.6	2.3161	135.6	2.1606	100.4	2.2708	100.4	2.2231	100.4	2.2715
135.8	2.167	135.7	2.3161	135.7	2.161	100.5	2.2708	100.5	2.2235	100.5	2.2719
135.9	2.1662	135.8	2.3161	135.8	2.161	100.6	2.2711	100.6	2.2231	100.6	2.2715
136	2.1673	135.9	2.3165	135.9	2.161	100.6	2.2708	100.6	2.2235	100.6	2.2719
136.1	2.1666	136	2.3165	136	2.161	100.7	2.2708	100.7	2.2228	100.7	2.2719
136.2	2.1658	136.1	2.3165	136	2.1606	100.8	2.2715	100.8	2.2224	100.8	2.2719
136.3	2.1666	136.2	2.3165	136.1	2.1606	100.8	2.2719	100.8	2.2228	100.8	2.2722
136.3	2.167	136.3	2.3165	136.2	2.1606	100.9	2.2719	100.9	2.2224	100.9	2.273
136.4	2.167	136.4	2.3169	136.3	2.1606	101	2.2719	101	2.2224	101	2.273
136.5	2.1655	136.4	2.3173	136.4	2.1603	101	2.2719	101	2.222	101	2.273
136.6	2.1655	136.5	2.3165	136.5	2.1599	101.1	2.2722	101.1	2.2224	101.1	2.273
136.7	2.1655	136.6	2.3169	136.6	2.1603	101.2	2.2722	101.2	2.222	101.2	2.273
136.8	2.1655	136.7	2.3165	136.7	2.1603	101.2	2.2719	101.2	2.2217	101.2	2.273
136.9	2.1666	136.8	2.3169	136.8	2.1603	101.3	2.273	101.3	2.2217	101.3	2.273
137	2.1666	136.9	2.3176	136.9	2.1595	101.4	2.273	101.4	2.2224	101.4	2.273
137.1	2.1662	137	2.3176	137	2.1592	101.4	2.273	101.4	2.2217	101.4	2.273
137.2	2.1666	137.1	2.3176	137.1	2.1595	101.5	2.273	101.5	2.2213	101.5	2.2737
137.3	2.1655	137.2	2.318	137.1	2.1584	101.6	2.273	101.6	2.2209	101.6	2.273
137.4	2.1647	137.3	2.318	137.2	2.1584	101.6	2.273	101.6	2.2209	101.6	2.2737
137.4	2.1662	137.4	2.3188	137.3	2.1588	101.7	2.273	101.7	2.2213	101.7	2.2741
137.5	2.1662	137.4	2.3184	137.4	2.1584	101.8	2.273	101.8	2.2213	101.8	2.2741
137.6	2.1655	137.5	2.3188	137.5	2.1584	101.8	2.2734	101.8	2.2213	101.8	2.2741
137.7	2.1647	137.6	2.3188	137.6	2.1577	101.9	2.273	101.9	2.2213	101.9	2.2745
137.8	2.1647	137.7	2.3188	137.7	2.158	102	2.2737	102	2.2213	102	2.2745
137.9	2.1647	137.8	2.3188	137.8	2.1577	102.1	2.2741	102.1	2.2209	102	2.2752
138	2.1647	137.9	2.3199	137.9	2.1573	102.1	2.2741	102.1	2.2209	102.1	2.2749
138.1	2.1655	138	2.3195	138	2.1569	102.2	2.2741	102.2	2.2209	102.2	2.2752
138.2	2.1655	138.1	2.3195	138.1	2.1565	102.2	2.2741	102.3	2.2209	102.2	2.2752
138.3	2.1655	138.2	2.3199	138.2	2.1565	102.3	2.2741	102.3	2.2209	102.3	2.2752
138.4	2.1644	138.3	2.3199	138.2	2.1569	102.4	2.2741	102.4	2.2209	102.4	2.2756
138.5	2.1651	138.4	2.3206	138.3	2.1565	102.5	2.2741	102.5	2.2209	102.5	2.2752
138.5	2.1651	138.5	2.3206	138.4	2.1565	102.5	2.2752	102.5	2.2209	102.5	2.276
138.6	2.1651	138.6	2.3199	138.5	2.1565	102.6	2.2752	102.6	2.2205	102.6	2.2752
138.7	2.164	138.6	2.3206	138.6	2.1562	102.7	2.2752	102.7	2.2205	102.7	2.276
138.8	2.1636	138.7	2.3206	138.7	2.1558	102.7	2.2752	102.7	2.2205	102.7	2.276
138.9	2.1655	138.8	2.3202	138.8	2.1558	102.8	2.2756	102.8	2.2205	102.8	2.2763
139	2.164	138.9	2.3206	138.9	2.1562	102.9	2.276	102.9	2.2205	102.9	2.2767
139.1	2.1655	139	2.321	139	2.1558	102.9	2.2763	102.9	2.2202	102.9	2.2763
139.2	2.1636	139.1	2.3214	139.1	2.1562	103	2.276	103	2.2202	103	2.2763
139.3	2.1651	139.2	2.321	139.2	2.1554	103.1	2.276	103.1	2.2198	103.1	2.2763
139.4	2.1651	139.3	2.321	139.3	2.1558	103.1	2.276	103.1	2.2198	103.1	2.2763
139.5	2.1651	139.4	2.321	139.3	2.1558	103.2	2.276	103.2	2.2194	103.2	2.2775
139.5	2.1647	139.5	2.3214	139.4	2.1558	103.3	2.276	103.3	2.2198	103.3	2.2775
139.6	2.1651	139.6	2.321	139.5	2.1551	103.3	2.2763	103.3	2.2194	103.3	2.2775
139.7	2.1636	139.6	2.3221	139.6	2.1558	103.4	2.2763	103.4	2.219	103.4	2.2775
139.8	2.1651	139.7	2.3221	139.7	2.1554	103.5	2.2763	103.5	2.219	103.5	2.2778
139.9	2.1636	139.8	2.3221	139.8	2.1554	103.5	2.2767	103.5	2.2187	103.5	2.2782
140	2.1636	139.9	2.3221	139.9	2.1554	103.6	2.2767	103.6	2.2187	103.6	2.2778
140.1	2.1632	140	2.3221	140	2.1551	103.7	2.2775	103.7	2.2183	103.7	2.2782
140.2	2.1636	140.1	2.3221	140.1	2.1551	103.7	2.2775	103.7	2.2183	103.7	2.2778
140.3	2.1636	140.2	2.3228	140.2	2.1543	103.8	2.2778	103.8	2.2187	103.8	2.2786
140.4	2.1632	140.3	2.3228	140.3	2.1543	103.9	2.2778	103.9	2.2187	103.9	2.2782
140.5	2.1647	140.4	2.3232	140.3	2.1543	103.9	2.2782	103.9	2.2187	103.9	2.2778
140.6	2.1632	140.5	2.3232	140.4	2.1543	104	2.2775	104	2.2183	104	2.2778
140.7	2.1647	140.6	2.3232	140.5	2.1543	104.1	2.2778	104.1	2.2187	104.1	2.2789
140.7	2.1636	140.6	2.3232	140.6	2.1539	104.1	2.2778	104.2	2.2183	104.2	2.2789
140.8	2.1636	140.7	2.3232	140.7	2.1543	104.2	2.2778	104.2	2.2187	104.2	2.2789
140.9	2.1636	140.8	2.3232	140.8	2.1543	104.3	2.2775	104.3	2.2187	104.3	2.2793
141	2.1629	140.9	2.3232	140.9	2.1543	104.4	2.2786	104.4	2.2187	104.4	2.2789
141.1	2.1629	141	2.324	141	2.1532	104.4	2.2786	104.4	2.2187	104.4	2.2789
141.2	2.1629	141.1	2.3243	141.1	2.1539	104.5	2.2786	104.5	2.2183	104.5	2.2793
141.3	2.1629	141.2	2.3243	141.2	2.1528	104.6	2.2786	104.6	2.2183	104.6	2.2793
141.4	2.1625	141.3	2.3247	141.3	2.1525	104.6	2.2786	104.6	2.2187	104.6	2.2789
141.5	2.1625	141.4	2.3247	141.4	2.1532	104.7	2.2789	104.7	2.2183	104.7	2.2786
141.6	2.1629	141.5	2.3247	141.5	2.1525	104.8	2.2793	104.8	2.2183	104.8	2.2793
141.7	2.1625	141.6	2.3254	141.5	2.1528	104.8	2.2793	104.8	2.2179	104.8	2.2789
141.7	2.1621	141.7	2.3251	141.6	2.1521	104.9	2.2793	104.9	2.2179	104.9	2.2789
141.8	2.1621	141.8	2.3247	141.7	2.1521	105	2.2789	105	2.2179	105	2.2786
141.9	2.1621	141.8	2.3243	141.8	2.1525	105	2.2793	105	2.2179	105	2.2801
142	2.1618	141.9	2.3251	141.9	2.1528	105.1	2.2797	105.1	2.2183	105.1	2.2801
142.1	2.1614	142	2.3254	142	2.1521	105.2	2.2793	105.2	2.2179	105.2	2.2801
142.2	2.1618	142.1	2.3254	142.1	2.1521	105.2	2.2793	105.2	2.2172	105.2	2.2801
142.3	2.1618	142.2	2.3251	142.2	2.1513	105.3	2.2793	105.3	2.2183	105.3	2.2808
142.4	2.1618	142.3	2.3254	142.3	2.1525	105.4	2.2797	105.4	2.2183	105.4	2.2808
142.5	2.1614	142.4	2.3254	142.4	2.1525	105.4	2.2797	105.4	2.2176	105.4	2.2808
142.6	2.1614	142.5	2.3254	142.5	2.1506	105.5	2.2793	105.5	2.2172	105.5	2.2808
142.7	2.1614	142.6	2.3266	142.5	2.1517	105.6	2.2797	105.6	2.2176	105.6	2.2812
142.7	2.1614	142.7	2.3258	142.6	2.1521	105.6	2.2797	105.6	2.2168	105.6	2.2819
142.8	2.1614	142.8	2.3266	142.7	2.1517	105.7	2.2797	105.7	2.2172	105.7	2.2819
142.9	2.1614	142.9	2.3262	142.8	2.1506	105.8	2.2804	105.8	2.2168	105.8	2.2819
143	2.161	142.9	2.3266	142.9	2.1502	105.8	2.2808	105.8	2.2168	105.8	2.2819
143.1	2.1614	143	2.3262	143	2.1506	105.9	2.2808	105.9	2.2168	105.9	2.2819
143.2	2.1614	143.1	2.3262	143.1	2.1502	106	2.2808	106	2.2176	106	2.2819
143.3	2.161	143.2	2.3258	143.2	2.1502	106	2.2812	106	2.2172	106	2.2827
143.4	2.1614	143.3	2.3258	143.3	2.1499	106.1	2.2808	106.1	2.2168	106.1	2.283
143.5	2.1606	143.4	2.3254	143.4	2.1499	106.2	2.2812	106.2	2.2164	106.2	2.2838
143.6	2.161	143.5	2.3266	143.5	2.1495	106.3	2.2812	106.3	2.2164	106.3	2.2842
143.7	2.1606	143.6	2.3266	143.6	2.1495	106.3	2.2815	106.3	2.2168	106.3	2.2842
143.8	2.1606	143.7	2.3266	143.6	2.1499	106.4	2.2819	106.4	2.2164	106.4	2.2842
143.9	2.1599	143.8	2.3266	143.7	2.1499	106.5	2.2823	106.5	2.2168	106.5	2.2842
143.9	2.1603	143.9	2.3266	143.8	2.1495	106.5	2.283	106.5	2.2172	106.5	2.2842
144	2.1599	143.9	2.3266	143.9	2.1495	106.6	2.283	106.6	2.2161	106.6	2.2842
144.1	2.1599	144	2.3269	144	2.1491	106.7	2.2834	106.7	2.2161	106.7	2.2842
144.2	2.1595	144.1	2.3266	144.1	2.1495	106.7	2.2838	106.7	2.2153	106.7	2.2842
144.3	2.1599	144.2	2.3266	144.2	2.1487	106.8	2.2842	106.8	2.2161	106.8	2.2842
144.4	2.1595	144.3	2.3266	144.3	2.1491	106.9	2.2842	106.9	2.2153	106.9	2.2845
144.5	2.1595	144.4	2.3273	144.4	2.1487	106.9	2.2842	106.9	2.2168	106.9	2.2845
144.6	2.1595	144.5	2.3269	144.5	2.1487	107	2.2842	107	2.2164	107	2.2845
144.7	2.1592	144.6	2.3269	144.6	2.1491	107.1	2.2842	107.1	2.2153	107.1	2.2849
144.8	2.1592	144.7	2.3273	144.7	2.1487	107.1	2.2842	107.1	2.2153	107.1	2.2853
144.9	2.1592	144.8	2.3273	144.7	2.1487	107.2	2.2842	107.2	2.2153	107.2	2.2853
145	2.1592	144.9	2.3269	144.8	2.1484	107.3	2.2842	107.3	2.2153	107.3	2.2853
145	2.1592	145	2.3277	144.9	2.1487	107.3	2.2849	107.3	2.2146	107.3	2.2853
145.1	2.1592	145.1	2.3273	145	2.1484	107.4	2.2845	107.4	2.2161	107.4	2.2856
145.2	2.1588	145.1	2.3277	145.1	2.148	107.5	2.2845	107.5	2.215	107.5	2.286
145.3	2.1595	145.2	2.3277	145.2	2.1487	107.5	2.2849	107.5	2.2142	107.5	2.2856
145.4	2.1592	145.3	2.3281	145.3	2.148	107.6	2.2853	107.6	2.2142	107.6	2.286
145.5	2.1584	145.4	2.3277	145.4	2.1484	107.7	2.2845	107.7	2.2142	107.7	2.286
145.6	2.1588	145.5	2.3277	145.5	2.1472	107.7	2.2853	107.7	2.2142	107.7	2.286
145.7	2.1584	145.6	2.3281	145.6	2.1472	107.8	2.2849	107.8	2.2138	107.8	2.286
145.8	2.1584	145.7	2.3284	145.7	2.148	107.9	2.2853	107.9	2.2138	107.9	2.2871
145.9	2.158	145.8	2.3284	145.8	2.1472	107.9	2.2856	108	2.2135	108	2.2875
146	2.1577	145.9	2.3288	145.8	2.1476	108	2.2856	108	2.2131	108	2.2868
146.1	2.1584	146	2.3288	145.9	2.1469	108.1	2.286	108.1	2.2138	108.1	2.2868
146.1	2.158	146.1	2.3288	146	2.1469	108.1	2.286	108.2	2.2131	108.2	2.2871
146.2	2.1573	146.2	2.3288	146.1	2.1476	108.2	2.2856	108.2	2.2135	108.2	2.2871
146.3	2.1577	146.2	2.3288	146.2	2.1465	108.3	2.286	108.3	2.2127	108.3	2.2868
146.4	2.1577	146.3	2.3288	146.3	2.1472	108.4	2.2853	108.4	2.2131	108.4	2.2871
146.5	2.1577	146.4	2.3292	146.4	2.1476	108.4	2.286	108.4	2.2127	108.4	2.2868
146.6	2.1569	146.5	2.3288	146.5	2.1458	108.5	2.2868	108.5	2.2135	108.5	2.2871
146.7	2.1573	146.6	2.3288	146.6	2.1458	108.6	2.2864	108.6	2.2124	108.6	2.2871
146.8	2.1577	146.7	2.3299	146.7	2.1458	108.6	2.2871	108.6	2.2124	108.6	2.2871
146.9	2.1577	146.8	2.3299	146.8	2.1454	108.7	2.2864	108.7	2.2124	108.7	2.2871
147	2.1569	146.9	2.3299	146.9	2.1454	108.8	2.2871	108.8	2.2124	108.8	2.2868
147.1	2.1569	147	2.3292	146.9	2.1454	108.8	2.2871	108.8	2.2131	108.8	2.2868
147.1	2.1569	147.1	2.3299	147	2.1454	108.9	2.2871	108.9	2.2131	108.9	2.2868
147.2	2.1569	147.2	2.3303	147.1	2.145	109	2.2864	109	2.2124	109	2.2871
147.3	2.1565	147.2	2.3299	147.2	2.145	109	2.2871	109	2.212	109	2.2871
147.4	2.1565	147.3	2.3303	147.3	2.1446	109.1	2.2868	109.1	2.212	109.1	2.2875
147.5	2.1569	147.4	2.3299	147.4	2.1446	109.2	2.2868	109.2	2.2127	109.2	2.2875
147.6	2.1565	147.5	2.3307	147.5	2.1446	109.2	2.2875	109.2	2.212	109.2	2.2875
147.7	2.1565	147.6	2.3303	147.6	2.145	109.3	2.2871	109.3	2.2127	109.3	2.2871
147.8	2.1562	147.7	2.331	147.7	2.1443	109.4	2.2871	109.4	2.2127	109.4	2.2875
147.9	2.1562	147.8	2.3303	147.8	2.145	109.4	2.2875	109.4	2.2124	109.4	2.2875
148	2.1562	147.9	2.3307	147.9	2.1443	109.5	2.2875	109.5	2.2112	109.5	2.2875
148.1	2.1558	148	2.3307	148	2.1439	109.6	2.2875	109.6	2.2112	109.6	2.2875
148.2	2.1558	148.1	2.331	148	2.1432	109.6	2.2871	109.6	2.2112	109.6	2.2879
148.2	2.1558	148.2	2.3307	148.1	2.1432	109.7	2.2875	109.7	2.212	109.7	2.2879
148.3	2.1558	148.3	2.3314	148.2	2.1432	109.8	2.2875	109.8	2.212	109.8	2.2882
148.4	2.1558	148.3	2.3318	148.3	2.1435	109.8	2.2875	109.8	2.2109	109.8	2.2882
148.5	2.1558	148.4	2.3318	148.4	2.1435	109.9	2.2875	109.9	2.212	109.9	2.2886
148.6	2.1554	148.5	2.331	148.5	2.1424	110	2.2879	110	2.212	110	2.2882
148.7	2.1554	148.6	2.331	148.6	2.1435	110	2.2871	110.1	2.212	110.1	2.2894
148.8	2.1558	148.7	2.331	148.7	2.1424	110.1	2.2879	110.1	2.2109	110.1	2.2886
148.9	2.1558	148.8	2.3321	148.8	2.1424	110.2	2.2875	110.2	2.2109	110.2	2.2897
149	2.1558	148.9	2.3314	148.9	2.1424	110.2	2.2879	110.3	2.2109	110.3	2.289
149.1	2.1554	149	2.3314	149	2.1428	110.3	2.2879	110.3	2.2116	110.3	2.289
149.2	2.1554	149.1	2.3318	149.1	2.1424	110.4	2.2879	110.4	2.2105	110.4	2.2908
149.3	2.1551	149.2	2.3318	149.1	2.1424	110.5	2.2882	110.5	2.2109	110.5	2.2912
149.3	2.1554	149.3	2.3321	149.2	2.1424	110.5	2.2882	110.5	2.2109	110.5	2.2901
149.4	2.1547	149.4	2.331	149.3	2.142	110.6	2.2886	110.6	2.2105	110.6	2.2897
149.5	2.1551	149.4	2.3314	149.4	2.1424	110.7	2.2882	110.7	2.2105	110.7	2.2905
149.6	2.1551	149.5	2.3314	149.5	2.142	110.7	2.2882	110.7	2.2109	110.7	2.2908
149.7	2.1554	149.6	2.3314	149.6	2.142	110.8	2.289	110.8	2.2105	110.8	2.2905
149.8	2.1551	149.7	2.3321	149.7	2.142	110.9	2.2894	110.9	2.2105	110.9	2.2912
149.9	2.1547	149.8	2.3314	149.8	2.1417	110.9	2.2897	110.9	2.2101	110.9	2.2912
150	2.1547	149.9	2.331	149.9	2.1409	111	2.289	111	2.2097	111	2.2912
150.1	2.1547	150	2.3318	150	2.1417	111.1	2.2901	111.1	2.2101	111.1	2.2912
150.2	2.1551	150.1	2.3318	150.1	2.1409	111.1	2.2886	111.1	2.2101	111.1	2.2912
150.3	2.1547	150.2	2.3321	150.1	2.142	111.2	2.2901	111.2	2.2094	111.2	2.2916
150.4	2.1547	150.3	2.3329	150.2	2.1409	111.3	2.2901	111.3	2.2094	111.3	2.292
150.5	2.1547	150.4	2.3329	150.3	2.1406	111.3	2.2905	111.3	2.2094	111.3	2.292
150.5	2.1539	150.4	2.3329	150.4	2.1394	111.4	2.2901	111.4	2.209	111.4	2.2923
150.6	2.1543	150.5	2.3325	150.5	2.1409	111.5	2.2908	111.5	2.2086	111.5	2.292
150.7	2.1536	150.6	2.3336	150.6	2.1394	111.5	2.2912	111.5	2.209	111.5	2.2927
150.8	2.1543	150.7	2.3336	150.7	2.1387	111.6	2.2916	111.6	2.2083	111.6	2.2927
150.9	2.1532	150.8	2.334	150.8	2.1387	111.7	2.292	111.7	2.2083	111.7	2.2927
151	2.1532	150.9	2.334	150.9	2.1406	111.7	2.2916	111.7	2.2079	111.7	2.2931
151.1	2.1532	151	2.334	151	2.1387	111.8	2.2916	111.8	2.2083	111.8	2.2931
151.2	2.1532	151.1	2.334	151.1	2.1398	111.9	2.292	111.9	2.2079	111.9	2.2931
151.3	2.1528	151.2	2.3344	151.2	2.1387	111.9	2.2916	111.9	2.2079	111.9	2.2938
151.4	2.1539	151.3	2.334	151.2	2.1391	112	2.292	112	2.2079	112	2.2931
151.5	2.1536	151.4	2.3347	151.3	2.1391	112.1	2.292	112.1	2.2079	112.1	2.2942
151.5	2.1536	151.5	2.3347	151.4	2.1387	112.2	2.292	112.2	2.2079	112.1	2.2942
151.6	2.1536	151.6	2.3351	151.5	2.1391	112.2	2.2923	112.2	2.2075	112.2	2.2942
151.7	2.1528	151.6	2.3362	151.6	2.1379	112.3	2.2927	112.3	2.2075	112.3	2.2942
151.8	2.1536	151.7	2.3362	151.7	2.1383	112.4	2.2927	112.4	2.2079	112.4	2.2949
151.9	2.1528	151.8	2.3359	151.8	2.1383	112.4	2.2927	112.4	2.2071	112.4	2.2949
152	2.1528	151.9	2.3362	151.9	2.1387	112.5	2.2931	112.5	2.2071	112.5	2.2953
152.1	2.1525	152	2.3366	152	2.1383	112.6	2.2931	112.6	2.2071	112.6	2.2953
152.2	2.1532	152.1	2.3366	152.1	2.1379	112.6	2.2931	112.6	2.2071	112.6	2.2953
152.3	2.1528	152.2	2.3366	152.2	2.1376	112.7	2.2931	112.7	2.2071	112.7	2.2953
152.4	2.1532	152.3	2.3366	152.3	2.1379	112.8	2.2931	112.8	2.2071	112.8	2.2953
152.5	2.1528	152.4	2.3362	152.3	2.1376	112.8	2.2931	112.8	2.2071	112.8	2.2953
152.6	2.1528	152.5	2.3366	152.4	2.1376	112.9	2.2935	112.9	2.2071	112.9	2.2957
152.6	2.1521	152.6	2.337	152.5	2.1376	113	2.2935	113	2.2064	113	2.2961
152.7	2.1528	152.6	2.337	152.6	2.1376	113	2.2942	113	2.2064	113	2.2964
152.8	2.1525	152.7	2.3377	152.7	2.1376	113.1	2.2942	113.1	2.2064	113.1	2.2961
152.9	2.1528	152.8	2.3374	152.8	2.1372	113.2	2.2938	113.2	2.206	113.2	2.2957
153	2.1521	152.9	2.3366	152.9	2.1372	113.2	2.2942	113.2	2.2064	113.2	2.2961
153.1	2.1525	153	2.337	153	2.1376	113.4	2.2949	113.3	2.206	113.3	2.2953
153.2	2.1517	153.1	2.3374	153.1	2.1372	113.4	2.2946	113.4	2.2071	113.4	2.2964
153.3	2.1513	153.2	2.337	153.2	2.1368	113.5	2.2953	113.4	2.2068	113.4	2.2968
153.4	2.1521	153.3	2.3374	153.3	2.1368	113.6	2.2953	113.5	2.2053	113.5	2.2968
153.5	2.151	153.4	2.337	153.3	2.1368	113.6	2.2953	113.6	2.2057	113.6	2.2972
153.6	2.1513	153.5	2.3374	153.4	2.1368	113.7	2.2953	113.6	2.2064	113.6	2.2968
153.7	2.151	153.6	2.3377	153.5	2.1368	113.8	2.2953	113.7	2.2053	113.7	2.2968
153.7	2.1506	153.7	2.3377	153.6	2.1368	113.8	2.2957	113.8	2.2064	113.8	2.2975
153.8	2.1521	153.7	2.3374	153.7	2.1365	113.9	2.2961	113.8	2.2049	113.8	2.2975
153.9	2.1506	153.8	2.3377	153.8	2.1368	114	2.2964	113.9	2.2045	113.9	2.2968
154	2.1513	153.9	2.3377	153.9	2.1365	114.1	2.2957	114	2.2045	114	2.2972
154.1	2.1513	154	2.3377	154	2.1365	114.1	2.2957	114	2.2045	114	2.2968
154.2	2.1506	154.1	2.3377	154.1	2.1365	114.2	2.2957	114.1	2.2064	114.1	2.2975
154.3	2.1517	154.2	2.3377	154.2	2.1365	114.3	2.2961	114.2	2.2042	114.2	2.2975
154.4	2.151	154.3	2.3377	154.3	2.1365	114.3	2.2964	114.3	2.206	114.3	2.2975
154.5	2.1513	154.4	2.3377	154.4	2.1365	114.4	2.2968	114.3	2.2042	114.3	2.2975
154.6	2.1506	154.5	2.3377	154.4	2.1361	114.5	2.2975	114.4	2.2057	114.4	2.2975
154.7	2.1502	154.6	2.3377	154.5	2.1361	114.5	2.2972	114.5	2.2045	114.5	2.2975
154.8	2.1499	154.7	2.3377	154.6	2.1353	114.6	2.2972	114.5	2.206	114.5	2.2979
154.8	2.1506	154.8	2.3377	154.7	2.1357	114.7	2.2968	114.6	2.2045	114.6	2.2987
154.9	2.1499	154.9	2.3385	154.8	2.1357	114.7	2.2968	114.7	2.2045	114.7	2.2987
155	2.151	154.9	2.3381	154.9	2.1353	114.8	2.2972	114.7	2.2053	114.7	2.2987
155.1	2.1495	155	2.3381	155	2.1357	114.9	2.2972	114.8	2.2053	114.8	2.2987
155.2	2.1499	155.1	2.3388	155.1	2.1353	114.9	2.2968	114.9	2.2053	114.9	2.2994
155.3	2.1499	155.2	2.3385	155.2	2.1353	115	2.2975	114.9	2.2045	114.9	2.299
155.4	2.1502	155.3	2.3377	155.3	2.1342	115.1	2.2972	115	2.2053	115	2.2994
155.5	2.1499	155.4	2.3385	155.4	2.1342	115.1	2.2975	115.1	2.2053	115.1	2.299
155.6	2.1495	155.5	2.3381	155.5	2.1346	115.2	2.2975	115.1	2.2042	115.1	2.299
155.7	2.1495	155.6	2.3381	155.5	2.1346	115.3	2.2972	115.2	2.2042	115.2	2.299
155.8	2.1495	155.7	2.3385	155.6	2.135	115.3	2.2975	115.3	2.2042	115.3	2.2987
155.8	2.1499	155.8	2.3385	155.7	2.1346	115.4	2.2975	115.3	2.2042	115.3	2.299
155.9	2.1491	155.9	2.3381	155.8	2.1346	115.5	2.2979	115.4	2.2049	115.4	2.2994
156	2.1499	155.9	2.3385	155.9	2.1346	115.5	2.2979	115.5	2.2042	115.5	2.299
156.1	2.1495	156	2.3381	156	2.135	115.6	2.2983	115.5	2.2042	115.5	2.2998
156.2	2.1495	156.1	2.3381	156.1	2.1339	115.7	2.2987	115.6	2.2042	115.6	2.2998
156.3	2.1487	156.2	2.3388	156.2	2.1346	115.7	2.2987	115.7	2.2049	115.7	2.2994
156.4	2.1487	156.3	2.3385	156.3	2.1339	115.8	2.2987	115.7	2.2042	115.7	2.2998
156.5	2.1491	156.4	2.3385	156.4	2.1327	115.9	2.2987	115.8	2.2045	115.8	2.3001
156.6	2.1491	156.5	2.3385	156.5	2.1324	115.9	2.299	115.9	2.2042	115.9	2.2998
156.7	2.1487	156.6	2.3385	156.6	2.1339	116	2.299	115.9	2.2042	115.9	2.3005
156.8	2.1491	156.7	2.3388	156.6	2.1335	116.1	2.299	116	2.2042	116	2.2998
156.9	2.1484	156.8	2.3388	156.7	2.1327	116.2	2.2994	116.1	2.2042	116.1	2.3009
156.9	2.1484	156.9	2.3388	156.8	2.132	116.2	2.2987	116.1	2.2038	116.2	2.3005
157	2.1487	157	2.3388	156.9	2.132	116.3	2.299	116.2	2.2038	116.2	2.3009
157.1	2.1487	157	2.3388	157	2.132	116.4	2.2998	116.3	2.2038	116.3	2.3001
157.2	2.148	157.1	2.3388	157.1	2.1324	116.4	2.2998	116.4	2.2038	116.4	2.3013
157.3	2.148	157.2	2.3388	157.2	2.132	116.5	2.2994	116.4	2.2042	116.4	2.3016
157.4	2.148	157.3	2.3388	157.3	2.132	116.6	2.299	116.5	2.2038	116.5	2.3016
157.5	2.148	157.4	2.3392	157.4	2.1324	116.6	2.299	116.6	2.2038	116.6	2.302
157.6	2.1484	157.5	2.3388	157.5	2.132	116.7	2.2998	116.6	2.2038	116.6	2.302
157.7	2.1484	157.6	2.3388	157.6	2.1316	116.8	2.2998	116.7	2.2038	116.7	2.3016
157.8	2.1484	157.7	2.3392	157.7	2.1316	116.8	2.2998	116.8	2.2034	116.8	2.302
157.9	2.148	157.8	2.3392	157.7	2.1313	116.9	2.3005	116.8	2.2034	116.8	2.302
158	2.1484	157.9	2.34	157.8	2.1313	117	2.3001	116.9	2.2034	116.9	2.3024
158	2.148	158	2.34	157.9	2.1313	117	2.3001	117	2.2027	117	2.302
158.1	2.1484	158.1	2.34	158	2.1309	117.1	2.3005	117	2.2034	117	2.3031
158.2	2.1484	158.1	2.3392	158.1	2.1301	117.2	2.2998	117.1	2.2031	117.1	2.3028
158.3	2.148	158.2	2.34	158.2	2.1305	117.2	2.3005	117.2	2.2034	117.2	2.3031
158.4	2.148	158.3	2.3396	158.3	2.1301	117.3	2.3005	117.2	2.2034	117.2	2.3031
158.5	2.148	158.4	2.34	158.4	2.129	117.4	2.3001	117.3	2.2019	117.3	2.3031
158.6	2.1476	158.5	2.34	158.5	2.129	117.4	2.3009	117.4	2.2016	117.4	2.3031
158.7	2.1472	158.6	2.34	158.6	2.129	117.5	2.3013	117.4	2.2019	117.4	2.3031
158.8	2.1472	158.7	2.34	158.7	2.1298	117.6	2.3016	117.5	2.2023	117.5	2.3031
158.9	2.1472	158.8	2.3403	158.8	2.1298	117.6	2.3013	117.6	2.2012	117.6	2.3031
159	2.1465	158.9	2.3407	158.8	2.129	117.7	2.3016	117.6	2.2012	117.6	2.3031
159.1	2.1469	159	2.3411	158.9	2.1298	117.8	2.3013	117.7	2.2012	117.7	2.3031
159.1	2.1469	159.1	2.3411	159	2.1294	117.8	2.302	117.8	2.2008	117.8	2.3035
159.2	2.1469	159.2	2.3411	159.1	2.129	117.9	2.3028	117.9	2.2012	117.8	2.3035
159.3	2.1465	159.2	2.3411	159.2	2.129	118	2.302	117.9	2.2008	117.9	2.3039
159.4	2.1465	159.3	2.3411	159.3	2.1294	118.1	2.3028	118	2.2008	118	2.3039
159.5	2.1469	159.4	2.3411	159.4	2.1286	118.1	2.3031	118.1	2.2008	118	2.3035
159.6	2.1465	159.5	2.3411	159.5	2.1286	118.2	2.3031	118.1	2.2008	118.1	2.3035
159.7	2.1465	159.6	2.3411	159.6	2.1294	118.3	2.3028	118.2	2.1997	118.2	2.3039
159.8	2.1465	159.7	2.3414	159.7	2.1294	118.3	2.3028	118.3	2.1997	118.3	2.3035
159.9	2.1461	159.8	2.3414	159.8	2.129	118.4	2.3031	118.3	2.1993	118.3	2.3031
160	2.1458	159.9	2.3426	159.9	2.1283	118.5	2.3031	118.4	2.2001	118.4	2.3039
160.1	2.1461	160	2.3422	159.9	2.1275	118.5	2.3031	118.5	2.1993	118.5	2.3042
160.2	2.1461	160.1	2.3422	160	2.1279	118.6	2.3031	118.5	2.1993	118.5	2.3046
160.2	2.1461	160.2	2.3414	160.1	2.1286	118.7	2.3031	118.6	2.1993	118.6	2.305
160.3	2.1458	160.2	2.3426	160.2	2.1286	118.7	2.3031	118.7	2.1997	118.7	2.3054
160.4	2.1458	160.3	2.3426	160.3	2.1272	118.8	2.3031	118.7	2.1997	118.7	2.305
160.5	2.1458	160.4	2.3429	160.4	2.1272	118.9	2.3035	118.8	2.2001	118.8	2.3054
160.6	2.1446	160.5	2.3426	160.5	2.1272	118.9	2.3031	118.9	2.1997	118.9	2.3057
160.7	2.1446	160.6	2.3426	160.6	2.1283	119	2.3035	118.9	2.1993	118.9	2.3061
160.8	2.1458	160.7	2.3429	160.7	2.1268	119.1	2.3039	119	2.1993	119	2.3057
160.9	2.1454	160.8	2.3429	160.8	2.1279	119.1	2.3039	119.1	2.1982	119.1	2.3065
161	2.145	160.9	2.3429	160.9	2.1272	119.2	2.3042	119.1	2.199	119.1	2.3057
161.1	2.1446	161	2.3433	160.9	2.1268	119.3	2.3031	119.2	2.1978	119.2	2.3065
161.2	2.1446	161.1	2.3437	161	2.1268	119.3	2.3035	119.3	2.1982	119.3	2.3065
161.3	2.145	161.2	2.3433	161.1	2.1268	119.4	2.3039	119.3	2.1975	119.3	2.3061
161.3	2.1446	161.3	2.3433	161.2	2.1268	119.5	2.3039	119.4	2.1978	119.4	2.3065
161.4	2.1446	161.4	2.3433	161.3	2.1268	119.5	2.3031	119.5	2.1975	119.5	2.3065
161.5	2.1443	161.4	2.344	161.4	2.1264	119.6	2.3039	119.5	2.1975	119.5	2.3065
161.6	2.1443	161.5	2.3437	161.5	2.1264	119.7	2.3031	119.6	2.1975	119.6	2.3065
161.7	2.1443	161.6	2.3437	161.6	2.126	119.7	2.3046	119.7	2.1982	119.7	2.3065
161.8	2.1446	161.7	2.344	161.7	2.126	119.8	2.3046	119.7	2.1975	119.7	2.3068
161.9	2.1446	161.8	2.3437	161.8	2.126	119.9	2.3046	119.8	2.1982	119.8	2.3065
162	2.1443	161.9	2.3437	161.9	2.1257	120	2.3046	119.9	2.1971	119.9	2.3068
162.1	2.1439	162	2.3437	162	2.1253	120	2.3046	119.9	2.1971	120	2.3072
162.2	2.1439	162.1	2.344	162	2.1257	120.1	2.3054	120	2.1971	120	2.3076
162.3	2.1439	162.2	2.3444	162.1	2.1253	120.2	2.3057	120.1	2.1971	120.1	2.3076
162.4	2.1443	162.3	2.3444	162.2	2.1253	120.2	2.3061	120.1	2.1971	120.2	2.3076
162.4	2.1439	162.4	2.3444	162.3	2.1253	120.3	2.3057	120.2	2.1971	120.2	2.3076
162.5	2.1435	162.4	2.3444	162.4	2.1253	120.4	2.3065	120.3	2.1982	120.3	2.3076
162.6	2.1439	162.5	2.3448	162.5	2.1253	120.4	2.3061	120.4	2.1971	120.4	2.3076
162.7	2.1432	162.6	2.3444	162.6	2.1249	120.5	2.3065	120.4	2.1982	120.4	2.308
162.8	2.1435	162.7	2.3444	162.7	2.1246	120.6	2.3065	120.5	2.1971	120.5	2.3083
162.9	2.1443	162.8	2.3452	162.8	2.1249	120.6	2.3065	120.6	2.1967	120.6	2.308
163	2.1428	162.9	2.3455	162.9	2.1246	120.7	2.3065	120.6	2.1975	120.6	2.308
163.1	2.1428	163	2.3448	163	2.1238	120.8	2.3061	120.7	2.1982	120.7	2.308
163.2	2.1424	163.1	2.3452	163.1	2.1246	120.8	2.3061	120.8	2.1967	120.8	2.3087
163.3	2.1424	163.2	2.3455	163.1	2.1246	120.9	2.3065	120.8	2.1967	120.8	2.3087
163.4	2.1432	163.3	2.3455	163.2	2.1246	121	2.3065	120.9	2.1971	120.9	2.3087
163.4	2.1432	163.4	2.3455	163.3	2.1234	121	2.3068	121	2.1967	121	2.3087
163.5	2.1432	163.5	2.3455	163.4	2.1231	121.1	2.3068	121	2.1964	121	2.3087
163.6	2.1428	163.5	2.3455	163.5	2.1234	121.2	2.3065	121.1	2.1967	121.1	2.3087
163.7	2.1428	163.6	2.3463	163.6	2.1231	121.2	2.3072	121.2	2.1964	121.2	2.3087
163.8	2.1428	163.7	2.3455	163.7	2.1231	121.3	2.3072	121.2	2.1967	121.2	2.3087
163.9	2.1428	163.8	2.3459	163.8	2.1231	121.4	2.3076	121.3	2.1967	121.3	2.3087
164	2.1428	163.9	2.3455	163.9	2.1231	121.4	2.3076	121.4	2.1964	121.4	2.3087
164.1	2.1428	164	2.3463	164	2.1231	121.5	2.3076	121.4	2.196	121.4	2.3087
164.2	2.1432	164.1	2.3463	164.1	2.1223	121.6	2.3076	121.5	2.1964	121.5	2.3087
164.3	2.142	164.2	2.3467	164.2	2.1238	121.6	2.3076	121.6	2.196	121.6	2.3087
164.4	2.1428	164.3	2.3467	164.2	2.1223	121.7	2.3076	121.6	2.1956	121.6	2.3094
164.5	2.1428	164.4	2.3467	164.3	2.1234	121.8	2.3076	121.7	2.1956	121.7	2.3098
164.5	2.1424	164.5	2.3467	164.4	2.1234	121.8	2.3076	121.8	2.1952	121.8	2.3098
164.6	2.1424	164.6	2.3467	164.5	2.1234	121.9	2.3076	121.9	2.1956	121.8	2.3098
164.7	2.1424	164.6	2.347	164.6	2.1234	122	2.308	121.9	2.1956	121.9	2.3098
164.8	2.1424	164.7	2.3474	164.7	2.1231	122	2.308	122	2.1956	122	2.3102
164.9	2.1406	164.8	2.3474	164.8	2.1216	122.1	2.3083	122.1	2.1956	122.1	2.3102
165	2.1409	164.9	2.3478	164.9	2.1219	122.2	2.3087	122.1	2.1952	122.1	2.3102
165.1	2.1402	165	2.3478	165	2.1216	122.3	2.3087	122.2	2.1952	122.2	2.3106
165.2	2.1409	165.1	2.3478	165.1	2.1219	122.3	2.3087	122.3	2.1952	122.3	2.3109
165.3	2.1402	165.2	2.3478	165.2	2.1216	122.4	2.3087	122.3	2.1952	122.3	2.3109
165.4	2.1398	165.3	2.3474	165.3	2.1216	122.5	2.3087	122.4	2.1952	122.4	2.3109
165.5	2.1402	165.4	2.3478	165.3	2.1216	122.5	2.3087	122.5	2.1949	122.5	2.3109
165.6	2.1409	165.5	2.347	165.4	2.1216	122.6	2.3087	122.5	2.1952	122.5	2.3113
165.6	2.1402	165.6	2.3478	165.5	2.1216	122.7	2.3087	122.6	2.1941	122.6	2.3113
165.7	2.1406	165.7	2.3478	165.6	2.1212	122.7	2.3091	122.7	2.1949	122.7	2.3113
165.8	2.1406	165.7	2.3478	165.7	2.1212	122.8	2.3087	122.7	2.1945	122.7	2.3121
165.9	2.1402	165.8	2.3478	165.8	2.1208	122.9	2.3087	122.8	2.1952	122.8	2.3121
166	2.1394	165.9	2.3478	165.9	2.1201	122.9	2.3087	122.9	2.1945	122.9	2.3121
166.1	2.1402	166	2.3478	166	2.1201	123	2.3087	122.9	2.1945	122.9	2.3121
166.2	2.1406	166.1	2.3478	166.1	2.1193	123.1	2.3098	123	2.1949	123	2.3121
166.3	2.1394	166.2	2.3478	166.2	2.1193	123.1	2.3087	123.1	2.1941	123.1	2.3121
166.4	2.1406	166.3	2.3478	166.3	2.119	123.2	2.3098	123.1	2.1949	123.1	2.3121
166.5	2.1391	166.4	2.3478	166.4	2.1193	123.3	2.3098	123.2	2.1949	123.2	2.3121
166.6	2.1391	166.5	2.3478	166.4	2.119	123.3	2.3094	123.3	2.1941	123.3	2.3128
166.7	2.1391	166.6	2.3485	166.5	2.119	123.4	2.3098	123.3	2.1945	123.3	2.3132
166.7	2.1398	166.7	2.3478	166.6	2.1186	123.5	2.3098	123.4	2.1945	123.4	2.3128
166.8	2.1398	166.7	2.3485	166.7	2.1186	123.5	2.3102	123.5	2.1945	123.5	2.3121
166.9	2.1394	166.8	2.3489	166.8	2.119	123.6	2.3102	123.5	2.1934	123.5	2.3128
167	2.1398	166.9	2.3496	166.9	2.1186	123.7	2.3098	123.6	2.1941	123.6	2.3132
167.1	2.1394	167	2.3493	167	2.1186	123.7	2.3106	123.7	2.1941	123.7	2.3132
167.2	2.1391	167.1	2.3481	167.1	2.1186	123.8	2.3109	123.7	2.1941	123.7	2.3132
167.3	2.1391	167.2	2.3485	167.2	2.1186	123.9	2.3109	123.8	2.1941	123.8	2.3132
167.4	2.1394	167.3	2.3478	167.3	2.1182	124	2.3109	123.9	2.1941	123.9	2.3135
167.5	2.1387	167.4	2.3485	167.4	2.1175	124	2.3109	124	2.1926	123.9	2.3135
167.6	2.1394	167.5	2.3496	167.4	2.1175	124.1	2.3109	124	2.193	124	2.3135
167.7	2.1391	167.6	2.3485	167.5	2.1179	124.2	2.3121	124.1	2.1938	124.1	2.3139
167.8	2.1394	167.7	2.3489	167.6	2.1179	124.2	2.3121	124.2	2.1923	124.2	2.3143
167.8	2.1387	167.8	2.3485	167.7	2.1179	124.3	2.3109	124.2	2.1938	124.2	2.3135
167.9	2.1387	167.9	2.3496	167.8	2.1175	124.4	2.3121	124.3	2.193	124.3	2.3143
168	2.1394	167.9	2.3496	167.9	2.1175	124.4	2.3121	124.4	2.1934	124.4	2.3143
168.1	2.1387	168	2.3493	168	2.1179	124.5	2.3121	124.4	2.1919	124.4	2.3143
168.2	2.1383	168.1	2.3489	168.1	2.1179	124.6	2.3121	124.5	2.1919	124.5	2.3143
168.3	2.1383	168.2	2.3493	168.2	2.1175	124.6	2.3121	124.6	2.1919	124.6	2.3154
168.4	2.1391	168.3	2.3496	168.3	2.1167	124.7	2.3121	124.6	2.1919	124.6	2.315
168.5	2.1387	168.4	2.3496	168.4	2.1171	124.8	2.3121	124.7	2.1915	124.7	2.3147
168.6	2.1383	168.5	2.35	168.5	2.1164	124.8	2.3121	124.8	2.1915	124.8	2.315
168.7	2.1379	168.6	2.3496	168.5	2.1171	124.9	2.3121	124.8	2.19	124.8	2.3147
168.8	2.1379	168.7	2.3496	168.6	2.1164	125	2.3121	124.9	2.1915	124.9	2.315
168.9	2.1387	168.8	2.35	168.7	2.116	125	2.3121	125	2.1911	125	2.3154
168.9	2.1387	168.9	2.35	168.8	2.1175	125.1	2.3124	125	2.19	125	2.3158
169	2.1383	168.9	2.35	168.9	2.1156	125.2	2.3128	125.1	2.1908	125.1	2.3158
169.1	2.1387	169	2.35	169	2.1171	125.2	2.3128	125.2	2.1911	125.2	2.3158
169.2	2.1387	169.1	2.35	169.1	2.1156	125.3	2.3121	125.2	2.1904	125.2	2.3154
169.3	2.1379	169.2	2.35	169.2	2.1175	125.4	2.3132	125.3	2.1911	125.3	2.3165
169.4	2.1372	169.3	2.3511	169.3	2.1149	125.4	2.3132	125.4	2.1908	125.4	2.3161
169.5	2.1379	169.4	2.3504	169.4	2.1167	125.5	2.3132	125.4	2.1908	125.4	2.3158
169.6	2.1379	169.5	2.3504	169.5	2.1164	125.6	2.3132	125.5	2.19	125.5	2.3158
169.7	2.1372	169.6	2.3507	169.6	2.1156	125.6	2.3135	125.6	2.1908	125.6	2.3158
169.8	2.1379	169.7	2.3511	169.6	2.116	125.7	2.3139	125.6	2.1908	125.6	2.3161
169.9	2.1379	169.8	2.3511	169.7	2.1156	125.8	2.3135	125.7	2.19	125.7	2.3161
169.9	2.1379	169.9	2.3511	169.8	2.1153	125.8	2.3135	125.8	2.1904	125.8	2.3161
170	2.1379	170	2.3511	169.9	2.1141	125.9	2.3139	125.8	2.19	125.8	2.3165
170.1	2.1376	170	2.3511	170	2.1141	126	2.3139	125.9	2.1904	125.9	2.3161
170.2	2.1376	170.1	2.3511	170.1	2.1153	126	2.3143	126	2.1904	126	2.3165
170.3	2.1376	170.2	2.3511	170.2	2.1141	126.1	2.3143	126	2.1889	126.1	2.3154
170.4	2.1372	170.3	2.3515	170.3	2.1141	126.2	2.3139	126.1	2.1882	126.1	2.3165
170.5	2.1372	170.4	2.3515	170.4	2.1153	126.3	2.315	126.2	2.1878	126.2	2.3165
170.6	2.1368	170.5	2.3515	170.5	2.1138	126.3	2.3147	126.3	2.1885	126.3	2.3165
170.7	2.1372	170.6	2.3511	170.6	2.1138	126.4	2.3147	126.3	2.1889	126.3	2.3165
170.8	2.1368	170.7	2.3519	170.7	2.1138	126.5	2.315	126.4	2.1885	126.4	2.3161
170.9	2.1368	170.8	2.3522	170.7	2.1149	126.5	2.315	126.5	2.1878	126.5	2.3161
171	2.1368	170.9	2.3522	170.8	2.1134	126.6	2.3154	126.5	2.1889	126.5	2.3165
171.1	2.1365	171	2.3515	170.9	2.113	126.7	2.3158	126.6	2.1885	126.6	2.3165
171.1	2.1361	171.1	2.3522	171	2.1141	126.7	2.3154	126.7	2.1882	126.7	2.3173
171.2	2.1368	171.1	2.3519	171.1	2.1138	126.8	2.3161	126.7	2.1878	126.7	2.3169
171.3	2.1361	171.2	2.3522	171.2	2.1134	126.9	2.3158	126.8	2.1878	126.8	2.3176
171.4	2.1357	171.3	2.3522	171.3	2.1138	126.9	2.3158	126.9	2.1874	126.9	2.3176
171.5	2.1357	171.4	2.3522	171.4	2.1123	127	2.3158	126.9	2.1878	126.9	2.3176
171.6	2.1365	171.5	2.3526	171.5	2.1123	127.1	2.3154	127	2.1874	127	2.3176
171.7	2.1365	171.6	2.3526	171.6	2.1123	127.1	2.3161	127.1	2.1874	127.1	2.318
171.8	2.1365	171.7	2.3526	171.7	2.1126	127.2	2.3161	127.1	2.1878	127.1	2.318
171.9	2.1353	171.8	2.3533	171.8	2.1123	127.3	2.3165	127.2	2.1874	127.2	2.3188
172	2.1357	171.9	2.3533	171.8	2.1126	127.3	2.3154	127.3	2.1874	127.3	2.3188
172.1	2.1365	172	2.3533	171.9	2.1123	127.4	2.3165	127.3	2.1867	127.3	2.3188
172.1	2.1361	172.1	2.3533	172	2.1115	127.5	2.3158	127.4	2.1874	127.4	2.3188
172.2	2.1353	172.2	2.3533	172.1	2.1123	127.5	2.3165	127.5	2.1867	127.5	2.3188
172.3	2.1361	172.2	2.3533	172.2	2.1115	127.6	2.3161	127.5	2.1871	127.5	2.3188
172.4	2.1357	172.3	2.3533	172.3	2.1112	127.7	2.3161	127.6	2.1867	127.6	2.3191
172.5	2.1353	172.4	2.3533	172.4	2.1112	127.7	2.3154	127.7	2.1867	127.7	2.3188
172.6	2.1353	172.5	2.3537	172.5	2.1115	127.8	2.3161	127.7	2.1874	127.7	2.3195
172.7	2.1353	172.6	2.3537	172.6	2.1115	127.9	2.3165	127.8	2.1863	127.8	2.3191
172.8	2.135	172.7	2.3537	172.7	2.1119	128	2.3158	127.9	2.1863	127.9	2.3199
172.9	2.135	172.8	2.3541	172.8	2.11	128	2.3165	128	2.1863	128	2.3199
173	2.135	172.9	2.3548	172.9	2.1112	128.1	2.3165	128	2.1863	128	2.3199
173.1	2.1346	173	2.3545	172.9	2.1104	128.2	2.3165	128.1	2.1863	128.1	2.3199
173.2	2.135	173.1	2.3545	173	2.1104	128.2	2.3165	128.2	2.1863	128.2	2.3199
173.2	2.135	173.2	2.3548	173.1	2.1115	128.3	2.3165	128.2	2.1863	128.2	2.3202
173.3	2.1346	173.2	2.3548	173.2	2.1112	128.4	2.3169	128.3	2.1863	128.3	2.3199
173.4	2.135	173.3	2.3548	173.3	2.1093	128.4	2.3161	128.4	2.1863	128.4	2.3202
173.5	2.1342	173.4	2.3552	173.4	2.1089	128.5	2.3165	128.4	2.1859	128.4	2.3199
173.6	2.1346	173.5	2.3552	173.5	2.1089	128.6	2.3165	128.5	2.1859	128.5	2.3202
173.7	2.1346	173.6	2.3552	173.6	2.1097	128.6	2.3165	128.6	2.1852	128.6	2.3202
173.8	2.1346	173.7	2.3556	173.7	2.1097	128.7	2.3169	128.6	2.1856	128.6	2.3202
173.9	2.1346	173.8	2.3552	173.8	2.1086	128.8	2.3173	128.7	2.1856	128.7	2.321
174	2.1346	173.9	2.3556	173.9	2.1086	128.8	2.3173	128.8	2.1852	128.8	2.321
174.1	2.1346	174	2.3556	174	2.1086	128.9	2.3173	128.9	2.1856	128.8	2.3206
174.2	2.1346	174.1	2.3556	174	2.1089	129	2.3176	129	2.1856	128.9	2.3202
174.3	2.135	174.2	2.3556	174.1	2.1086	129	2.3176	129.1	2.1852	129	2.321
174.3	2.1335	174.3	2.356	174.2	2.1089	129.1	2.3176	129.2	2.1852	129	2.321
174.4	2.1346	174.3	2.3563	174.3	2.1082	129.2	2.3176	129.3	2.1852	129.1	2.321
174.5	2.1346	174.4	2.356	174.4	2.1086	129.2	2.318	129.4	2.1852	129.2	2.3217
174.6	2.1346	174.5	2.3556	174.5	2.1086	129.3	2.3188	129.5	2.1852	129.2	2.3221
174.7	2.1331	174.6	2.3563	174.6	2.1082	129.4	2.3188	129.5	2.1852	129.3	2.3221
174.8	2.1342	174.7	2.3563	174.7	2.1078	129.4	2.3188	129.6	2.1848	129.4	2.3228
174.9	2.1339	174.8	2.356	174.8	2.1082	129.5	2.3188	129.6	2.1852	129.4	2.3228
175	2.1327	174.9	2.3563	174.9	2.1082	129.6	2.3191	129.7	2.1848	129.5	2.3225
175.1	2.1331	175	2.3563	175	2.1082	129.6	2.3188	129.8	2.1848	129.6	2.3232
175.2	2.1327	175.1	2.356	175	2.1078	129.7	2.3191	129.8	2.1844	129.6	2.3232
175.3	2.1327	175.2	2.3567	175.1	2.1074	129.8	2.3188	129.9	2.1844	129.7	2.3232
175.3	2.1339	175.3	2.3563	175.2	2.1074	129.8	2.3195	130	2.1844	129.8	2.3232
175.4	2.1335	175.4	2.356	175.3	2.1071	129.9	2.3199	130.1	2.1841	129.9	2.3232
175.5	2.1335	175.4	2.3556	175.4	2.1074	130	2.3199	130.1	2.1837	129.9	2.3232
175.6	2.1335	175.5	2.3563	175.5	2.1071	130	2.3199	130.2	2.1841	130	2.3232
175.7	2.1327	175.6	2.3567	175.6	2.1071	130.1	2.3199	130.3	2.1841	130.1	2.324
175.8	2.1331	175.7	2.3567	175.7	2.1063	130.2	2.3199	130.3	2.1841	130.1	2.324
175.9	2.1331	175.8	2.3567	175.8	2.1063	130.3	2.3199	130.4	2.1833	130.2	2.3243
176	2.1331	175.9	2.3567	175.9	2.106	130.3	2.3199	130.5	2.1833	130.3	2.3243
176.1	2.1327	176	2.3567	176	2.106	130.4	2.3202	130.5	2.183	130.3	2.3243
176.2	2.1324	176.1	2.3567	176.1	2.1052	130.5	2.3202	130.6	2.183	130.4	2.3243
176.3	2.1327	176.2	2.3567	176.1	2.106	130.5	2.3199	130.7	2.1833	130.5	2.3247
176.4	2.132	176.3	2.3567	176.2	2.106	130.6	2.3206	130.7	2.183	130.5	2.3243
176.5	2.132	176.4	2.3567	176.3	2.1056	130.7	2.3206	130.8	2.1826	130.6	2.3247
176.5	2.1324	176.5	2.3567	176.4	2.1052	130.7	2.3206	130.9	2.1822	130.7	2.3251
176.6	2.1324	176.5	2.3567	176.5	2.1048	130.8	2.3202	130.9	2.1833	130.7	2.3247
176.7	2.1313	176.6	2.3567	176.6	2.1052	130.9	2.3199	131	2.183	130.8	2.3254
176.8	2.132	176.7	2.3567	176.7	2.1056	130.9	2.3206	131.1	2.183	130.9	2.3251
176.9	2.1313	176.8	2.3567	176.8	2.1048	131	2.321	131.1	2.1822	130.9	2.3254
177	2.1313	176.9	2.3567	176.9	2.1048	131.1	2.321	131.2	2.1807	131	2.3254
177.1	2.1305	177	2.3567	177	2.1048	131.1	2.321	131.3	2.1818	131.1	2.3258
177.2	2.1305	177.1	2.3567	177.1	2.1045	131.2	2.321	131.3	2.1811	131.1	2.3254
177.3	2.1309	177.2	2.3567	177.2	2.1048	131.3	2.3214	131.4	2.1815	131.2	2.3254
177.4	2.1309	177.3	2.3567	177.2	2.1045	131.3	2.3217	131.5	2.1811	131.3	2.3262
177.5	2.1309	177.4	2.3567	177.3	2.1041	131.4	2.321	131.5	2.1811	131.3	2.3254
177.5	2.1301	177.5	2.3571	177.4	2.1041	131.5	2.3214	131.6	2.18	131.4	2.3258
177.6	2.1301	177.6	2.3567	177.5	2.1033	131.5	2.3217	131.7	2.1796	131.5	2.3258
177.7	2.1301	177.6	2.3574	177.6	2.1033	131.6	2.3228	131.7	2.18	131.5	2.3258
177.8	2.1305	177.7	2.3574	177.7	2.103	131.7	2.3225	131.8	2.1796	131.6	2.3262
177.9	2.1305	177.8	2.3578	177.8	2.103	131.7	2.3232	131.9	2.1796	131.7	2.3262
178	2.1305	177.9	2.3571	177.9	2.103	131.8	2.3232	132	2.1807	131.7	2.3258
178.1	2.1305	178	2.3578	178	2.1033	131.9	2.3232	132	2.1796	131.8	2.3254
178.2	2.1305	178.1	2.3571	178.1	2.1026	131.9	2.3232	132.1	2.1807	131.9	2.3258
178.3	2.1298	178.2	2.3578	178.2	2.103	132	2.3232	132.2	2.1796	132	2.3266
178.4	2.1301	178.3	2.3574	178.3	2.1022	132.1	2.3232	132.2	2.1804	132	2.3262
178.5	2.1305	178.4	2.3578	178.3	2.1022	132.2	2.3232	132.3	2.1796	132.1	2.3266
178.6	2.1301	178.5	2.3578	178.4	2.1022	132.2	2.3236	132.4	2.1796	132.2	2.3266
178.6	2.1301	178.6	2.3578	178.5	2.1026	132.3	2.3232	132.4	2.1796	132.2	2.3266
178.7	2.1298	178.7	2.3578	178.6	2.1022	132.4	2.3232	132.5	2.18	132.3	2.3266
178.8	2.1298	178.7	2.3578	178.7	2.1019	132.4	2.3236	132.6	2.1796	132.4	2.3266
178.9	2.1298	178.8	2.3578	178.8	2.1015	132.5	2.3243	132.6	2.1796	132.4	2.3266
179	2.129	178.9	2.3578	178.9	2.1015	132.6	2.324	132.7	2.1796	132.5	2.3266
179.1	2.129	179	2.3578	179	2.1011	132.6	2.3243	132.8	2.1796	132.6	2.3266
179.2	2.129	179.1	2.3578	179.1	2.1015	132.7	2.3243	132.8	2.1796	132.6	2.3266
179.3	2.129	179.2	2.3578	179.2	2.1007	132.8	2.3243	132.9	2.1796	132.7	2.3266
179.4	2.1286	179.3	2.3578	179.3	2.1007	132.8	2.3243	133	2.1792	132.8	2.3266
179.5	2.1283	179.4	2.3578	179.4	2.1004	132.9	2.3243	133	2.1796	132.8	2.3266
179.6	2.1283	179.5	2.3586	179.4	2.1004	133	2.3254	133.1	2.1792	132.9	2.3266
179.7	2.1283	179.6	2.3582	179.5	2.1004	133	2.3251	133.2	2.1792	133	2.3273
179.7	2.1286	179.7	2.3586	179.6	2.1007	133.1	2.3254	133.2	2.1792	133	2.3266
179.8	2.1286	179.8	2.3578	179.7	2.1	133.2	2.3254	133.3	2.1785	133.1	2.3277
179.9	2.1286	179.8	2.3582	179.8	2.1004	133.2	2.3254	133.4	2.1785	133.2	2.3269
180	2.1283	179.9	2.3578	179.9	2.1	133.3	2.3254	133.4	2.1785	133.2	2.3273
180.1	2.1279	180	2.3582	180	2.0996	133.4	2.3254	133.5	2.1785	133.3	2.3277
180.2	2.1283	180.1	2.3586	180.1	2.0996	133.4	2.3254	133.6	2.1778	133.4	2.3277
180.3	2.1283	180.2	2.3582	180.2	2.0993	133.5	2.3254	133.6	2.1774	133.4	2.3281
180.4	2.1279	180.3	2.3582	180.3	2.0996	133.6	2.3258	133.7	2.1778	133.5	2.3288
180.5	2.1286	180.4	2.3586	180.4	2.0989	133.6	2.3254	133.8	2.1774	133.6	2.3284
180.6	2.1286	180.5	2.3589	180.4	2.0981	133.7	2.3258	133.8	2.1774	133.6	2.3288
180.7	2.129	180.6	2.3586	180.5	2.0981	133.8	2.3258	133.9	2.177	133.7	2.3288
180.8	2.1279	180.7	2.3589	180.6	2.0974	133.9	2.3254	134	2.177	133.8	2.3288
180.8	2.1275	180.8	2.3589	180.7	2.0974	133.9	2.3262	134.1	2.1766	133.9	2.3288
180.9	2.1275	180.8	2.3589	180.8	2.0967	134	2.3266	134.1	2.177	133.9	2.3288
181	2.1275	180.9	2.3589	180.9	2.097	134.1	2.3258	134.2	2.177	134	2.3288
181.1	2.1283	181	2.3589	181	2.097	134.1	2.3258	134.3	2.177	134.1	2.3288
181.2	2.1275	181.1	2.3589	181.1	2.0974	134.2	2.3262	134.3	2.1766	134.1	2.3288
181.3	2.1283	181.2	2.3593	181.2	2.097	134.3	2.3254	134.4	2.1766	134.2	2.3288
181.4	2.1283	181.3	2.3589	181.3	2.0959	134.3	2.3254	134.5	2.1766	134.3	2.3288
181.5	2.1283	181.4	2.3589	181.4	2.0963	134.4	2.3262	134.5	2.1766	134.3	2.3288
181.6	2.1279	181.5	2.3589	181.5	2.0959	134.5	2.3258	134.6	2.1763	134.4	2.3292
181.7	2.1272	181.6	2.3593	181.6	2.0967	134.5	2.3262	134.7	2.1759	134.5	2.3295
181.8	2.1283	181.7	2.3597	181.6	2.0963	134.6	2.3266	134.7	2.1759	134.5	2.3299
181.9	2.1272	181.8	2.3597	181.7	2.0959	134.7	2.3266	134.8	2.1755	134.6	2.3299
181.9	2.1279	181.9	2.36	181.8	2.0959	134.7	2.3266	134.9	2.1763	134.7	2.3299
182	2.1272	181.9	2.3604	181.9	2.0963	134.8	2.3266	134.9	2.1763	134.7	2.3299
182.1	2.1272	182	2.3604	182	2.0959	134.9	2.3266	135	2.1759	134.8	2.3299
182.2	2.1275	182.1	2.3612	182.1	2.0952	134.9	2.3266	135.1	2.1751	134.9	2.3303
182.3	2.1279	182.2	2.3612	182.2	2.0952	135	2.3266	135.1	2.1755	134.9	2.3303
182.4	2.1272	182.3	2.3612	182.3	2.0948	135.1	2.3266	135.2	2.1751	135	2.3303
182.5	2.1272	182.4	2.3612	182.4	2.0948	135.1	2.3266	135.3	2.1751	135.1	2.331
182.6	2.1272	182.5	2.3612	182.5	2.0948	135.2	2.3266	135.3	2.1755	135.1	2.331
182.7	2.1268	182.6	2.3612	182.6	2.0944	135.3	2.3266	135.4	2.1748	135.2	2.331
182.8	2.1268	182.7	2.3612	182.7	2.0944	135.3	2.3266	135.6	2.1744	135.3	2.3307
182.9	2.1268	182.8	2.3612	182.7	2.0948	135.4	2.3266	135.6	2.1748	135.3	2.3314
183	2.1268	182.9	2.3612	182.8	2.0944	135.5	2.3266	135.8	2.1751	135.4	2.3314
[truncated: 2,645 more rows]

## Sheet: Fig 6b
Mass Loading	Cycle	Specific	Capacity	Vaverage [V]	hcathode	EG	EV
[mg/cm2]		Capacity	[mAh/cm2]		[um]	[Wh/kg]	[Wh/L]
		[mAh/g]
3	1st	323.4	0.97	2.08	8.2	688.8	2460
	2nd	283.5	0.85	2.1	8.2	609.5	2178
5	1st	321.9	1.61	2.04	13.5	672.8	2432
	2nd	271.9	1.36	2.03	13.5	565.6	2044
10	1st	286	2.86	1.97	21	569.3	2505
	2nd	211.4	2.11	1.94	21	410.1	1949

## Sheet: Fig 6c
Number	Discharge capacity
1	259.9	0.1C
2	272.5
3	268.1
4	265
5	264.2
6	229.3	0.2C
7	226.9
8	225.1
9	223.4
10	221.8
11	196.2	0.5C
12	194.3
13	192.8
14	191.5
15	190.3
16	171.9	1C
17	170.6
18	169.7
19	168.7
20	167.6
21	156.3	2C
22	154.8
23	154.3
24	153.8
25	153.1
26	224.9	0.2C
27	226.5
28	226.5
29	226.2
30	225.6
31	225
--
--
--
--
--
--
--
--
--
--
--
--
--
--
--
--
--
--
--

## Sheet: Fig 6d
Number	Discharge capacity	CE%
1	398.6	76.43
2	309.3	97.28
3	304.8	98.01
4	279.1	98.59
5	276.7	98.67
6	271.6	88.04
1	398.6	76.43
2	309.3	97.28
3	304.8	98.01
4	279.1	98.59
5	276.7	98.67
6	271.6	88.04
3	304.8	98.01
4	279.1	98.59
5	276.7	98.67
1	398.6	76.43
2	309.3	97.28
3	304.8	98.01
4	279.1	98.59
5	276.7	98.67
6	271.6	88.04
7	240.1	98.45
8	237.1	98.76
9	235	98.84
10	233	98.94
11	231.2	99
12	229.6	99.04
13	228.1	99.04
14	226.5	99.08
15	225	99.13
16	223.7	99.13
17	222.4	99.16
18	221.1	99.2
19	219.9	99.2
20	218.7	99.22
21	217.5	99.25
22	216.5	99.26
23	215.4	99.3
24	214.4	99.31
25	213.5	99.3
26	212.5	99.33
27	211.6	99.34
28	210.7	99.6
29	210.3	99.43
30	209.6	99.41
31	208.9	98.69
32	206.6	100.14
33	207.3	99.53
34	206.8	99.5
35	206.3	99.44
36	205.5	99.48
37	204.9	99.51
38	204.3	99.47
39	203.8	99.63
40	203.5	99.55
41	203	99.48
42	202.4	99.56
43	201.9	99.63
44	201.5	99.54
45	201	99.6
46	200.7	99.55
47	200.2	99.57
48	199.7	99.62
49	199.3	99.59
50	198.9	99.58
51	198.5	99.58
52	198.1	99.62
53	197.7	99.58
54	197.2	99.65
55	196.9	99.61
56	196.5	99.63
57	196.3	99.64
58	195.9	99.63
59	195.5	99.66
60	195.2	99.69
61	195	99.65
62	194.6	99.62
63	194.3	99.67
64	194	99.68
65	193.7	99.68
66	193.5	99.68
67	193.2	99.71
68	192.9	99.69
69	192.7	99.7
70	192.4	99.72
71	192.3	99.68
72	192	99.71
73	191.8	99.67
74	191.4	99.72
75	191.2	99.71
76	190.9	99.72
77	190.8	99.77
78	190.7	99.69
79	190.4	99.72
80	188.3	100.3
81	189.2	99.79
82	189.1	99.74
83	188.9	99.76
84	188.8	99.71
85	188.6	99.77
86	188.4	99.73
87	188.2	99.76
88	187.8	99.03
89	186.3	99.9
90	186.5	99.74
91	186.3	99.77
92	186.1	99.7
93	185.8	99.79
94	185.8	99.74
95	185.5	99.71
96	185.2	99.81
97	185.2	99.73
98	185	99.78
99	184.9	99.76
100	184.7	99.77
101	184.5	99.79
102	184.4	99.76
103	184.2	99.79
104	184.1	99.76
105	184	99.78
106	183.8	99.81
107	183.6	99.81
108	183.6	99.78
109	183.5	99.78
110	183.4	99.77
111	183.2	99.81
112	183.1	99.78
113	183	99.78
114	182.9	99.79
115	182.7	99.83
116	182.6	99.81
117	182.6	99.78
118	182.4	99.78
119	182.3	99.84
120	182.4	99.77
121	182.3	99.8
122	182	99.83
123	182	99.77
124	181.9	99.8
125	181.8	98.42
126	181.7	99.81
127	181.7	99.82
128	181.6	99.8
129	181.6	99.83
130	181.5	99.81
131	181.4	99.8
132	181.4	99.81
133	181.3	99.8
134	181.2	99.86
135	181.2	99.83
136	181.1	99.81
137	181	99.8
138	180.9	99.81
139	180.9	99.86
140	180.8	99.81
141	180.7	99.84
142	180.7	99.85
143	180.7	99.84
144	180.7	99.82
145	180.6	99.82
146	180.5	99.83
147	180.5	99.84
148	180.4	99.86
149	180.4	99.78
150	180.4	99.84
151	180.3	99.84
152	180.3	99.79
153	180.2	100.2
154	180.8	99.88
155	180.8	99.84
156	180.8	99.87
157	180.9	99.84
158	180.8	99.87
159	180.9	92.94
160	180.9	99.85
161	180.9	99.8
162	180.8	99.91
163	180.9	99.83
164	180.8	99.83
165	180.8	99.88
166	180.8	99.87
167	180.8	99.84
168	180.8	99.85
169	180.8	99.82
170	180.7	99.89
171	180.8	99.84
172	180.7	99.82
173	180.6	99.87
174	180.6	99.88
175	180.6	99.86
176	180.7	99.88
177	180.7	99.84
178	180.7	99.85
179	180.6	99.83
180	180.6	99.9
181	180.7	99.83
182	180.5	99.9
183	180.7	99.84
184	180.7	99.84
185	180.5	99.89
186	180.6	99.89
187	180.7	99.85
188	180.7	99.82
189	180.6	99.88
190	180.7	99.85
191	180.7	99.91
192	180.7	99.84
193	180.6	99.88
194	180.7	99.83
195	180.6	99.89
196	180.7	99.86
197	180.6	99.86
198	180.7	99.85
199	180.6	99.89
200	180.7	99.85
201	180.6	99.87
202	180.7	99.88
203	180.7	99.86
204	180.5	99.86
205	180.6	99.99
206	180.8	99.73
207	180.6	99.87
208	180.6	99.85
209	180.6	99.85
210	180.6	99.9
211	180.6	99.84
212	180.6	99.89
213	180.6	99.84
214	180.6	99.85
215	180.5	99.88
216	180.6	99.9
217	180.6	99.84
218	180.6	99.87
219	180.5	99.86
220	180.6	99.93
221	180.6	99.85
222	180.6	99.87
223	180.7	99.88
224	180.6	99.85
225	180.6	99.88
226	180.5	99.88
227	180.6	99.86
228	180.7	99.9
229	180.6	99.86
230	180.7	99.86
231	180.7	99.85
232	180.7	99.89
233	180.6	99.85
234	180.6	99.89
235	180.6	99.9
236	180.7	99.85
237	180.5	99.89
238	180.6	99.86
239	180.6	99.88
240	180.7	99.88
241	180.6	99.86
242	180.6	99.89
243	180.7	99.82
244	180.6	99.89
245	180.7	89.87
246	180.6	99.91
247	180.8	99.83
248	180.6	99.88
249	180.7	99.86
250	180.7	99.89
251	180.7	99.89
252	180.8	99.83
253	180.6	99.91
254	180.8	99.85
255	180.7	99.87
256	180.7	99.88
257	180.6	99.9
258	180.7	99.89
259	180.8	99.89
260	180.8	99.86
261	180.7	99.88
262	180.8	99.89
263	180.7	99.85
264	180.8	99.89
265	180.8	99.86
266	180.7	99.89
267	180.7	99.89
268	180.9	99.87
269	180.8	99.88
270	180.8	99.86
271	180.8	99.91
272	180.8	99.91
273	180.8	99.83
274	180.8	99.89
275	180.7	99.85
276	180.8	99.88
277	180.8	99.89
278	180.8	99.86
279	180.7	99.9
280	180.8	99.84
281	180.7	99.9
282	180.8	99.87
283	180.8	99.91
284	180.8	99.86
285	180.8	99.91
286	180.8	99.87
287	180.8	99.9
288	180.8	99.85
289	180.7	99.92
290	180.8	99.9
291	180.8	99.84
292	180.8	99.87
293	180.8	99.92
294	180.8	99.9
295	180.9	99.88
296	180.8	99.88
297	180.8	99.85
298	180.8	100.34
299	181.7	100.08
300	182.1	99.26
301	181	100.29
302	181.7	99.92
303	181.8	99.92
304	181.9	99.88
305	181.8	99.93
306	182	99.89
307	182	99.91
308	182	99.87
309	182	99.9
310	182	99.92
311	182.1	99.88
312	182.1	99.89
313	182.1	99.87
314	182.1	99.88
315	182.1	99.91
316	182.1	99.88
317	182.2	99.88
318	182.2	99.9
319	182.2	99.87
320	182.2	99.91
321	182.3	99.87
322	182.2	99.9
323	182.3	99.88
324	182.3	99.91
325	182.4	99.86
326	182.3	99.9
327	182.3	99.88
328	182.3	99.87
329	182.3	99.89
330	182.3	99.89
331	182.4	99.88
332	182.3	99.88
333	182.3	99.89
334	182.3	99.89
335	182.4	99.9
336	182.4	99.88
337	182.4	99.86
338	182.3	99.89
339	182.3	99.9
340	182.4	99.88
341	182.4	99.88
342	182.3	99.9
343	182.4	99.87
344	182.3	99.89
345	182.4	99.9
346	182.3	99.88
347	182.4	99.89
348	182.4	99.88
349	182.4	99.91
350	182.5	99.89
351	182.4	99.88
352	182.4	99.88
353	182.5	99.9
354	182.4	99.88
355	182.4	99.89
356	182.4	99.9
357	182.5	99.89
358	182.5	99.9
359	182.6	99.88
360	182.5	99.89
361	182.5	99.89
362	182.6	99.87
363	182.5	99.88
364	182.5	99.9
365	182.5	99.87
366	182.5	99.88
367	182.5	99.91
368	182.5	99.89
369	182.6	99.87
370	182.5	99.88
371	182.6	99.89
372	182.5	99.89
373	182.5	99.91
374	182.6	99.87
375	182.6	99.89
376	182.6	99.9
377	182.6	99.88
378	182.6	99.9
379	182.7	99.86
380	182.6	99.87
381	182.6	99.89
382	182.6	99.89
383	182.6	99.89
384	182.6	99.9
385	182.6	99.89
386	182.7	99.88
387	182.6	99.91
388	182.7	99.85
389	182.7	99.88
390	182.6	99.87
391	182.5	99.9
392	182.6	99.87
393	182.7	99.88
394	182.7	99.87
395	182.7	99.9
396	182.6	99.88
397	182.6	99.91
398	182.7	99.87
399	182.6	99.9
400	182.6	99.88
401	182.6	99.88
402	182.6	99.9
403	182.6	99.89
404	182.6	99.9
405	182.7	99.86
406	182.6	99.89
407	182.6	99.91
408	182.6	99.88
409	182.6	99.88
410	182.6	99.88
411	182.6	99.88
412	182.6	99.89
413	182.6	99.89
414	182.6	99.9
415	182.6	99.87
416	182.5	99.9
417	182.6	99.86
418	182.5	99.87
419	182.5	99.91
420	182.6	99.91
421	182.6	99.88
422	182.6	99.89
423	182.6	99.9
424	182.6	99.88
425	182.6	99.88
426	182.6	99.88
427	182.5	99.85
428	182.5	99.9
429	182.5	99.88
430	182.5	99.89
431	182.5	99.91
432	182.5	99.9
433	182.5	99.91
434	182.6	99.86
435	182.6	99.89
436	182.6	99.88
437	182.5	99.9
438	182.5	99.88
439	182.5	99.87
440	182.5	99.89
441	182.5	99.89
442	182.5	99.88
443	182.5	99.87
444	182.5	99.88
445	182.5	99.87
446	182.4	99.89
447	182.4	99.92
448	182.5	99.88
449	182.5	99.9
450	182.5	99.88
451	182.4	99.9
452	182.5	99.9
453	182.5	99.86
454	182.4	99.89
455	182.4	99.91
456	182.4	99.88
457	182.5	99.88
458	182.4	99.88
459	182.4	99.91
460	182.4	99.89
461	182.4	99.89
462	183.7	99.38
463	181.7	99.12
464	180.5	99.8
465	182.7	100.13
466	183	100.04
467	183.2	100
468	183.4	99.89
469	183.3	99.93
470	183.4	99.97
471	183.5	99.9
472	183.5	99.94
473	183.5	99.96
474	183.5	99.91
475	183.6	99.93
476	183.6	99.87
477	183.5	99.95
478	183.6	99.9
479	183.7	99.91
480	183.6	99.88
481	183.6	98.33
482	180.8	--
483	183.7	100.02
484	183.9	99.97
485	184	99.91
486	184.1	99.91
487	184.1	99.92
488	184.1	99.91
489	184.1	99.15
490	184	99.88
491	183.9	99.97
492	184.1	99.87
493	184	99.93
494	184.1	99.9
495	184.1	99.89
496	184	99.86
497	183.9	99.94
498	184	99.92
499	184	99.92
500	184.1	99.87
501	184	99.89
502	184	99.93
503	184.1	99.95
504	184.2	99.88
505	184.1	99.9
506	184.1	99.9
507	184.1	99.88
508	184	99.06
509	182.3	99.87
510	182.3	99.84
511	182.3	99.91
512	182.2	100.04
513	182.5	99.69
514	182.1	99.87
515	182	99.89
516	182	99.88
517	182	99.92
518	182	99.88
519	181.9	99.88
520	181.9	99.87
521	181.8	99.9
522	181.9	99.9
523	181.8	99.88
524	181.7	99.89
525	181.7	99.94
526	181.8	99.86
527	181.7	99.93
528	181.7	99.89
529	181.6	99.87
530	181.5	99.93
531	181.6	99.85
532	181.5	99.91
533	181.5	99.9
534	181.5	99.89
535	181.5	99.92
536	181.5	99.88
537	181.4	99.93
538	181.5	99.86
539	181.4	99.92
540	181.4	99.85
541	181.4	99.9
542	181.3	99.9
543	181.3	99.91
544	181.3	99.92
545	181.3	99.87
546	181.3	99.92
547	181.3	99.9
548	181.3	99.91
549	181.2	99.87
550	181.2	99.9
551	181.2	99.89
552	181.2	99.94
553	181.2	99.89
554	181.2	99.9
555	181.1	99.92
556	181.2	99.86
557	181.2	99.9
558	181.1	99.93
559	181.1	99.9
560	181.1	99.9
561	181.1	99.91
562	181.1	99.89
563	181	99.92
564	181	99.92
565	181	99.89
566	181	99.87
567	180.9	99.98
568	181	99.88
569	181	99.88
570	180.9	99.91
571	180.9	99.87
572	180.8	99.94
573	180.9	99.9
574	180.9	99.9
575	180.9	99.88
576	180.8	99.99
577	176.8	102.17
578	180.8	99.88
579	180.8	99.94
580	180.7	99.93
581	180.8	99.91
582	180.7	99.87
583	180.6	99.92
584	180.7	99.87
585	180.6	99.96
586	180.6	99.87
587	180.6	99.93
588	180.7	99.89
589	180.6	99.93
590	180.6	99.91
591	180.6	99.88
592	180.5	99.92
593	180.6	99.9
594	180.4	99.93
595	180.5	99.89
596	180.5	99.91
597	180.5	99.91
598	180.5	99.9
599	180.4	99.87
600	180.3	99.91
601	180.4	99.9
602	180.3	99.94
603	180.4	99.86
604	180.2	99.93
605	180.2	99.88
606	180.2	99.92
607	180.2	99.87
608	180.1	99.97
609	180.1	99.89
610	180.1	99.9
611	180.1	99.89
612	180.1	99.91
613	180.1	99.87
614	180	99.9
615	179.9	99.95
616	179.9	99.89
617	179.9	99.93
618	179.9	99.91
619	180	99.91
620	179.9	99.89
621	179.8	99.93
622	179.8	99.9
623	179.8	99.89
624	179.8	99.92
625	179.8	99.9
626	179.7	99.95
627	179.7	99.88
628	179.7	99.92
629	179.7	99.89
630	179.6	99.92
631	179.6	99.91
632	179.6	99.93
633	179.7	99.9
634	179.5	99.93
635	179.7	99.92
636	179.6	99.91
637	179.6	99.94
638	179.6	99.86
639	179.5	99.96
640	179.5	99.91
641	179.5	99.9
642	179.5	99.92
643	179.5	99.91
644	179.4	99.93
645	179.4	99.9
646	179.4	99.9
647	179.4	99.93
648	179.4	99.92
649	179.4	99.92
650	179.4	99.91
651	179.3	99.89
652	179.3	99.94
653	179.3	99.91
654	179.3	99.95
655	179.3	99.91
656	179.2	99.89
657	179.2	99.96
658	179.3	99.86
659	179.1	99.96
660	179.2	99.9
661	179.1	99.93
662	179.2	99.9
663	179.1	99.91
664	179	99.92
665	179	99.91
666	179	99.92
667	179	99.96
668	179.1	99.91
669	179.1	99.87
670	179	99.96
671	179	99.92
672	179	99.91
673	178.9	99.9
674	178.9	99.93
675	178.9	99.95
676	178.9	99.87
677	178.8	99.95
678	178.9	99.88
679	178.8	99.93
680	178.8	99.95
681	179.4	99.92
682	178.8	99.88
683	178.7	99.94
684	178.7	99.93
685	178.8	99.9
686	178.7	99.95
687	178.7	100.07
688	179	99.75
689	178.6	99.89
690	178.6	99.95
691	178.7	99.9
692	178.6	99.96
693	178.6	99.87
694	178.5	99.95
695	178.6	99.91
696	178.6	99.96
697	178.5	100.46
698	179.6	100.04
699	179.8	99.98
700	179.8	99.9
701	179.8	99.94
702	180	99.96
703	179.9	99.92
704	179.9	99.89
705	179.8	99.94
706	179.8	99.93
707	179.8	99.95
708	179.8	99.94
709	179.9	99.93
710	179.9	99.93
711	179.8	99.94
712	179.9	99.93
713	179.8	99.95
714	179.9	99.91
715	179.9	99.93
716	179.8	99.94
717	179.9	99.92
718	179.9	99.97
719	180	99.9
720	179.9	99.94
721	179.9	99.94
722	179.8	99.93
723	179.8	99.9
724	179.8	100.01
725	180	99.86
726	179.8	99.93
727	179.8	99.95
728	179.8	99.91
729	179.8	99.92
730	179.8	99.97
731	179.9	99.89
732	179.7	99.96
733	179.8	99.93
734	179.8	99.8
735	179.6	99.92
736	179.6	99.95
737	179.6	99.92
738	179.6	100.06
739	179.8	99.94
740	179.9	99.89
741	179.8	100.02
742	180	99.93
743	179.9	99.93
744	180	99.93
745	179.9	99.91
746	179.9	99.95
747	179.9	99.93
748	180	99.92
749	180	99.94
750	180	99.94
751	180	99.93
752	179.9	99.95
753	180	99.94
754	179.9	99.91
755	179.9	99.93
756	179.9	99.93
757	179.9	99.91
758	179.9	99.93
759	179.8	99.95
760	179.9	99.92
761	179.8	99.94
762	179.9	99.9
763	179.8	99.95
764	179.9	99.89
765	179.7	99.93
766	179.8	99.95
767	179.7	99.93
768	179.7	99.92
769	179.6	99.92
770	179.7	99.95
771	179.7	99.92
772	179.6	99.96
773	179.6	99.91
774	179.6	99.95
775	179.7	99.95
776	179.7	99.9
777	179.5	99.94
778	179.5	99.95
779	179.6	99.92
780	179.6	99.95
781	179.5	99.93
782	179.5	99.95
783	179.5	99.93
784	179.6	99.91
785	179.5	99.95
786	179.5	99.92
787	179.4	99.93
788	179.4	99.94
789	179.4	96.86
790	178.9	100
791	179.1	99.99
792	179.3	99.91
793	179.1	99.96
794	179.2	99.92
795	179.2	99.96
796	179.2	99.94
797	179.2	99.94
798	179.2	99.94
799	179.2	99.92
800	179.2	99.9
801	179.1	99.94
802	179.1	99.96
803	179.1	99.96
804	179.2	99.91
805	179.1	99.91
806	179.1	99.94
807	179.1	99.92
808	179.1	99.95
809	179.1	99.92
810	179	99.92
811	179	99.94
812	179	99.96
813	179	99.94
814	179	99.94
815	178.9	99.93
816	179	99.92
817	179.1	99.96
818	179	99.93
819	178.9	99.91
820	178.9	99.97
821	179	99.94
822	178.9	99.94
823	178.9	99.95
824	178.9	99.93
825	178.9	99.96
826	178.9	99.92
827	178.8	99.94
828	178.8	99.92
829	178.8	99.96
830	178.8	99.95
831	178.9	99.92
832	178.8	99.92
833	178.7	99.91
834	178.7	99.98
835	178.7	99.94
836	178.7	99.93
837	178.7	99.93
838	178.7	99.94
839	178.7	99.68
840	178.1	99.9
841	178.1	99.95
842	178.1	99.94
843	178	99.93
844	178.1	99.95
845	178.1	99.9
846	178	99.97
847	178	99.94
848	178	99.93
849	178	99.93
850	178	99.89
851	177.9	99.97
852	177.9	99.93
853	177.9	99.93
854	177.8	99.91
855	177.7	99.91
856	177.6	99.96
857	177.7	99.92
858	177.6	99.94
859	177.6	99.94
860	177.6	99.98
861	177.6	99.91
862	177.6	99.95
863	177.6	99.95
864	177.6	99.95
865	177.7	99.91
866	177.6	99.94
867	177.6	99.93
868	177.6	99.95
869	177.6	99.96
870	177.6	99.93
871	177.6	99.92
872	177.5	99.97
873	177.6	99.93
874	177.5	99.92
875	177.5	99.94
876	177.6	100.03
877	177.7	99.96
878	177.7	99.86
879	177.6	99.97
880	177.6	99.92
881	177.6	99.94
882	177.6	100.03
883	177.6	--
884	177.1	100.03
885	177.3	99.96
886	177.3	99.93
887	177.3	99.95
888	177.3	99.95
889	177.4	99.93
890	177.3	99.96
891	177.3	99.92
892	177.2	99.93
893	176.4	99.99
894	176.8	100.03
895	176.9	100
896	173.7	101.73
897	176.7	100.04
898	176.8	99.97
899	176.8	99.98
900	176.8	99.96
901	176.8	99.98
902	176.9	99.97
903	176.9	99.92
904	176.8	99.95
905	173.8	99.96
906	176.8	99.91
907	176.8	99.96
908	173.4	101.99
909	177	99.9
910	176.9	99.93
911	176.8	99.93
912	176.8	99.94
913	176.8	99.94
914	176.8	99.95
915	176.7	99.96
916	176.8	99.95
917	176.7	99.95
918	176.7	99.93
919	176.7	99.95
920	176.6	99.95
921	176.6	99.95
922	176.7	99.92
923	176.6	99.94
924	176.6	99.96
925	176.6	99.95
926	176.5	99.92
927	176.6	99.98
928	176.5	99.91
929	176.5	99.97
930	176.5	99.94
931	176.5	99.92
932	176.4	99.97
933	176.5	99.92
934	176.4	99.95
935	176.4	99.96
936	176.5	99.94
937	176.3	99.95
938	176.4	99.95
939	176.4	99.94
940	176.4	99.96
941	176.4	99.94
942	176.3	99.93
943	176.3	99.96
944	176.4	99.98
945	176.4	99.92
946	176.4	99.95
947	176.3	99.93
948	176.2	99.97
949	176.3	99.93
950	176.2	99.95
951	176.2	99.94
952	176.1	99.99
953	176.2	99.93
954	176.1	99.94
955	176.2	99.94
956	176.1	99.97
957	176.1	99.94
958	176.1	99.96
959	176.1	99.95
960	176.1	99.93
961	176.1	99.97
962	176.1	99.94
963	176.1	99.97
964	176.1	99.95
965	176.1	99.92
966	176	99.94
967	176	99.94
968	176	99.93
969	175.9	99.96
970	176	99.95
971	175.9	99.93
972	175.9	99.97
973	175.9	99.96
974	175.9	99.96
975	175.9	99.92
976	175.8	99.95
977	175.9	99.96
978	175.8	99.94
979	175.9	99.96
980	175.8	99.96
981	175.9	99.91
982	175.8	99.97
983	175.8	99.95
984	175.8	99.94
985	175.8	99.93
986	175.8	99.92
987	175.7	99.96
988	175.6	99.97
989	175.7	99.92
990	175.7	100
991	175.7	99.91
992	175.6	99.96
993	175.6	99.95
994	175.6	99.94
995	175.5	99.98
996	175.5	99.96
997	175.5	99.94
998	175.6	99.98
999	175.6	99.93
1000	175.5	99.98
1001	175.6	99.91
1002	175.5	99.97
1003	175.4	99.94
1004	175.5	99.93
1005	175.4	99.96
1006	175.4	99.94
1007	175.4	99.96
1008	175.4	99.96
1009	175.4	99.94
1010	175.4	99.95
1011	175.3	99.94
1012	175.3	99.98
1013	175.3	99.94
1014	175.3	99.93
1015	175.2	99.97
1016	175.2	99.96
1017	175.2	99.96
1018	175.3	99.94
1019	175.3	99.95
1020	175.2	99.96
1021	175.2	99.95
1022	175.2	99.95
1023	175.2	99.97
1024	175.2	99.92
1025	175	100.02
1026	175.2	99.94
1027	175.2	99.97
1028	175.1	99.93
1029	175.1	99.96
1030	175.2	99.92
1031	175.1	99.98
1032	175.1	99.92
1033	175.1	99.98
1034	175.1	99.94
1035	175.1	99.93
1036	175.1	99.95
1037	175	99.95
1038	175.1	99.94
1039	175	99.95
1040	174.9	99.95
1041	174.9	99.97
1042	175	99.95
1043	175	100
1044	175	99.94
1045	175	99.95
1046	175	99.97
1047	175	99.93
1048	175	99.93
1049	174.9	99.98
1050	175	99.96
1051	174.9	99.93
1052	174.8	99.96
1053	174.9	99.96
1054	174.8	99.94
1055	174.8	99.99
1056	174.9	99.93
1057	174.8	99.95
1058	174.8	99.95
1059	174.8	99.96
1060	174.8	99.94
1061	174.8	99.94
1062	174.8	99.96
1063	174.8	99.95
1064	174.7	99.98
1065	174.8	99.94
1066	174.7	99.97
1067	174.8	99.94
1068	174.7	99.97
1069	174.7	99.94
1070	174.7	99.93
1071	174.6	99.97
1072	174.7	99.96
1073	174.7	100
1074	174.8	99.94
1075	174.7	99.93
1076	174.7	99.95
1077	174.6	99.99
1078	174.7	99.92
1079	174.6	99.98
1080	174.6	99.93
1081	174.5	99.94
1082	174.5	99.95
1083	174.5	99.97
1084	174.5	99.95
1085	174.5	99.98
1086	174.5	99.95
1087	174.5	99.93
1088	174.5	99.96
1089	174.4	99.95
1090	174.4	99.97
1091	174.4	99.96
1092	174.4	99.58
1093	173.8	100.41
1094	174.6	99.94
1095	174.5	99.98
1096	174.5	99.95
1097	174.5	99.95
1098	174.4	99.94
1099	174.5	99.98
1100	174.5	100
1101	174.6	99.97
1102	174.6	99.69
1103	174.1	99.9
1104	174	99.94
1105	174	99.94
1106	173.9	99.96
1107	173.9	99.95
1108	173.9	99.93
1109	173.8	99.97
1110	173.9	99.97
1111	174	99.95
1112	173.9	99.96
1113	173.9	99.95
1114	173.9	99.97
1115	173.9	99.95
1116	173.9	99.96
1117	173.9	99.97
1118	173.8	99.93
1119	173.9	99.97
1120	173.9	99.94
1121	173.8	99.98
1122	173.9	99.95
1123	173.8	99.95
1124	173.8	99.99
1125	173.8	99.94
1126	173.8	99.95
1127	173.8	99.97
1128	173.7	99.94
1129	173.7	99.97
1130	173.7	99.97
1131	173.7	99.94
1132	173.7	99.97
1133	173.7	99.94
1134	173.6	99.93
1135	173.7	99.97
1136	173.7	99.99
1137	173.6	99.94
1138	173.6	99.97
1139	173.6	99.96
1140	173.5	99.97
1141	173.5	99.96
1142	173.5	99.97
1143	173.5	99.93
1144	173.5	99.99
1145	173.6	99.94
1146	173.5	99.96
1147	173.5	99.96
1148	173.5	99.96
1149	173.4	99.95
1150	173.4	99.95
1151	173.4	99.97
1152	173.4	99.96
1153	173.4	99.97
1154	173.4	99.94
1155	173.3	99.96
1156	173.4	99.98
1157	173.4	99.91
1158	173.2	99.98
1159	173.3	99.96
1160	173.3	99.95
1161	173.2	99.97
1162	173.3	99.94
1163	173.3	99.99
1164	173.4	99.95
1165	173.3	99.98
1166	173.2	99.94
1167	173.2	99.94
1168	173.1	99.97
1169	173.2	99.98
1170	173.3	99.94
1171	173.2	99.98
1172	173.2	99.99
1173	173.2	99.93
1174	173.1	99.96
1175	173.1	99.96
1176	173.1	99.97
1177	173.1	99.97
1178	173.1	99.97
1179	173.1	99.95
1180	173.1	99.96
1181	173.1	99.96
1182	173.1	99.96
1183	173.1	99.96
1184	173.1	99.96
1185	173	99.94
1186	173	99.96
1187	173	99.96
1188	173	99.96
1189	173	99.99
1190	173	99.95
1191	173	99.96
1192	173	99.95
1193	172.9	99.98
1194	172.9	99.93
1195	172.9	99.98
1196	172.9	99.94
1197	172.8	99.96
1198	172.9	99.98
1199	172.9	99.98
1200	172.9	99.95
1201	172.8	99.93
1202	172.8	99.97
1203	172.8	99.95
1204	172.7	99.98
1205	172.8	99.94
1206	172.8	99.93
1207	172.7	99.96
1208	172.7	99.96
1209	172.7	99.96
1210	172.6	99.97
1211	172.6	99.99
1212	169.9	--
1213	172.7	99.97
1214	172.8	99.96
1215	172.8	99.95
1216	172.7	99.97
1217	172.7	99.96
1218	172.7	99.94
1219	172.7	99.98
1220	172.7	99.96
1221	172.7	99.96
1222	172.7	99.97
1223	172.7	99.94
1224	172.6	99.98
1225	172.7	99.96
1226	172.7	99.96
1227	172.7	99.97
1228	172.7	99.96
1229	172.6	99.95
1230	172.7	99.96
1231	172.7	99.99
1232	172.7	99.94
1233	172.6	99.96
1234	172.6	99.98
1235	172.6	99.96
1236	172.6	99.95
1237	172.6	99.98
1238	172.6	99.96
1239	172.6	99.98
1240	172.6	99.97
1241	172.6	99.94
1242	172.6	99.94
1243	172.6	99.98
1244	172.5	99.95
1245	172.5	99.97
1246	172.4	99.97
1247	172.5	99.98
1248	172.5	99.94
1249	172.5	99.96
1250	172.5	99.97
1251	172.4	99.96
1252	172.4	99.95
1253	172.5	99.97
1254	172.4	99.98
1255	172.5	99.94
1256	172.4	99.96
1257	172.4	99.98
1258	172.4	99.97
1259	172.4	99.97
1260	172.4	99.94
1261	172.3	99.95
1262	172.3	99.99
1263	172.4	99.98
1264	172.4	99.95
1265	172.4	99.95
1266	172.4	99.96
1267	172.4	99.96
1268	172.4	99.96
1269	172.3	99.95
1270	172.3	99.92
1271	172.2	99.94
1272	172.2	100.04
1273	172.3	99.95
1274	172.3	99.96
1275	172.3	99.97
1276	172.3	99.95
1277	172.3	99.99
1278	172.3	99.93
1279	172.2	100.01
1280	172.3	99.93
1281	172.2	99.97
1282	172.3	99.95
1283	172.2	99.99
1284	172.3	99.95
1285	172.2	99.97
1286	172.2	99.95
1287	172.2	99.97
1288	172.2	100
1289	172.2	99.97
1290	172.2	99.95
1291	172.2	99.95
1292	172.2	99.96
1293	172.1	99.96
1294	172.1	99.96
1295	172.1	99.96
1296	172.1	99.98
1297	172.1	99.98
1298	172.2	99.97
1299	172.1	99.94
1300	172.1	99.97
1301	172.1	99.98
1302	172.1	99.98
1303	172.1	99.88
1304	172.1	100.44
1305	172.9	99.98
1306	172.9	99.96
1307	172.9	99.99
1308	172.9	99.95
1309	172.9	99.98
1310	172.9	99.93
1311	172.8	99.94
1312	172.8	99.97
1313	172.8	99.97
1314	172.8	99.97
1315	172.8	99.96
1316	172.8	99.96
1317	172.8	99.96
1318	172.8	99.96
1319	172.7	99.98
1320	172.7	100
1321	172.8	99.99
1322	172.8	99.95
1323	172.7	99.99
1324	172.8	99.95
1325	172.8	99.97
1326	172.8	99.96
1327	172.8	99.98
1328	172.8	99.98
1329	172.8	99.93
1330	172.7	99.94
1331	172.7	99.97
1332	172.7	99.94
1333	172.6	99.97
1334	172.7	99.98
1335	172.6	99.94
1336	172.6	99.99
1337	172.6	99.96
1338	172.5	99.94
1339	172.6	99.94
1340	172.5	99.97
1341	172.5	99.95
1342	172.5	99.97
1343	172.5	99.95
1344	172.5	99.97
1345	172.4	99.98
1346	172.4	99.96
1347	172.4	99.95
1348	172.3	99.97
1349	172.4	100
1350	172.4	99.97
1351	172.4	99.94
1352	172.4	99.96
1353	172.4	99.98
1354	172.4	99.99
1355	172.4	99.94
1356	172.4	99.96
1357	172.3	99.98
1358	172.4	99.93
1359	172.3	99.96
1360	172.3	99.97
1361	172.3	99.98
1362	172.2	99.97
1363	172.3	99.97
1364	172.3	99.94
1365	172.3	100.01
1366	172.3	99.94
1367	172.2	99.97
1368	172.2	99.95
1369	172.2	100.01
1370	172.2	99.94
1371	172.2	--
1372	167.9	--
1373	171.8	100.18
1374	172.2	99.97
1375	172.2	99.96
1376	172.2	99.98
1377	172.2	99.97
1378	172.2	99.99
1379	172.2	99.96
1380	172.2	99.97
1381	172.2	99.96
1382	172.2	100.01
1383	172.2	99.95
1384	172.2	99.97
1385	172.2	99.95
1386	172.1	99.98
1387	172.2	99.94
1388	172.1	99.96
1389	172.1	99.96
1390	172.1	99.99
1391	172.1	99.97
1392	172.1	99.94
1393	172	99.98
1394	172.1	99.96
1395	172.1	99.99
1396	172.1	99.95
1397	172.1	99.97
1398	171.9	99.47
1399	171.1	100.35
1400	171.9	100.01
1401	171.8	99.94
1402	171.9	99.98
1403	171.8	99.99
1404	171.8	99.97
1405	171.8	99.97
1406	171.8	99.97
1407	171.8	100.03
1408	171.9	99.99
1409	172	99.97
1410	172	99.99
1411	172	99.96
1412	172	99.95
1413	171.9	99.99
1414	172	99.95
1415	171.9	99.96
1416	171.9	99.97
1417	171.9	99.97
1418	171.9	99.97
1419	171.8	100
1420	171.9	99.96
1421	171.9	99.97
1422	171.8	99.96
1423	171.8	99.98
1424	171.8	100
1425	171.8	99.95
1426	171.8	99.93
1427	171.8	99.99
1428	171.9	99.95
1429	171.9	99.97
1430	171.9	99.99
1431	171.8	99.96
1432	171.7	99.97
1433	171.8	99.99
1434	171.8	99.95
1435	171.8	99.95
1436	171.7	99.97
1437	171.7	99.97
1438	171.7	100
1439	171.7	99.96
1440	171.7	99.99
1441	171.7	99.96
1442	171.7	99.98
1443	171.7	99.94
1444	171.8	99.96
1445	170	99.06
1446	169.2	101.16
1447	171.4	100.01
1448	171.4	100.02
1449	171.5	99.96
1450	171.6	99.96
1451	171.5	99.98
1452	171.5	99.94
1453	171.5	99.95
1454	171.4	100.01
1455	171.5	100.02
1456	171.5	99.96
1457	171.6	99.99
1458	171.6	99.96
1459	171.6	99.96
1460	171.6	100
1461	171.7	99.93
1462	171.5	99.99
1463	171.6	99.95
1464	171.6	99.96
1465	171.5	99.98
1466	171.6	99.97
1467	171.6	99.96
1468	171.5	99.97
1469	171.6	100.01
1470	171.6	99.96
1471	171.6	99.96
1472	171.6	99.96
1473	171.5	99.95
1474	171.5	100.01
1475	171.5	99.96
1476	171.5	99.99
1477	171.6	99.96
1478	171.5	99.98
1479	171.5	100
1480	171.6	99.96
1481	171.6	99.94
1482	171.5	99.92
1483	171.4	99.95
1484	171.4	99.97
1485	171.4	99.96
1486	171.3	99.99
1487	171.4	99.95
1488	171.3	99.98
1489	171.3	99.97
1490	171.4	99.96
1491	171.3	99.96
1492	171.3	99.95
1493	171.3	99.97
1494	171.3	99.92
1495	171.2	100.06
1496	171.3	100.06
1497	171.5	99.95
1498	171.5	99.99
1499	171.4	99.95
1500	171.5	99.96
1501	171.4	99.95
1502	171.4	99.95
1503	171.3	99.99
1504	171.3	99.99
1505	171.4	99.99
1506	171.3	99.96
1507	171.3	99.97
1508	171.3	99.96
1509	171.4	99.96
1510	171.3	99.93
1511	171.2	99.95
1512	171.2	100
1513	171.2	99.97
1514	171.2	99.97
1515	171.2	99.99
1516	171.3	99.96
1517	171.2	100
1518	171.2	99.97
1519	171.2	99.97
1520	171.2	99.92
1521	171.1	99.98
1522	171.1	99.97
1523	171.1	99.97
1524	171	99.97
1525	171	99.98
1526	171	99.96
1527	171.1	99.96
1528	171	99.96
1529	171	99.97
1530	170.9	99.95
1531	170.9	99.97
1532	171	99.98
1533	170.9	99.95
1534	170.8	99.96
1535	170.9	99.98
1536	170.9	99.98
1537	170.8	99.96
1538	170.8	99.99
1539	170.8	99.95
1540	170.8	99.97
1541	170.7	100
1542	170.8	99.96
1543	170.7	99.95
1544	170.7	99.97
1545	170.7	99.96
1546	170.7	99.98
1547	170.6	99.99
1548	170.7	99.96
1549	170.7	99.94
1550	170.6	99.98
1551	170.6	99.98
1552	170.6	100
1553	170.6	99.99
1554	170.7	99.93
1555	170.6	99.99
1556	170.7	99.98
1557	170.7	99.95
1558	170.6	99.96
1559	170.6	99.99
1560	170.6	99.97
1561	170.6	99.93
1562	170.5	99.99
1563	170.5	99.98
1564	170.5	99.97
1565	170.5	99.98
1566	170.5	99.93
1567	170.4	100.02
1568	170.5	99.93
1569	170.4	99.94
1570	170.3	99.97
1571	170.3	99.98
1572	170.3	99.97
1573	170.3	100
1574	170.3	99.97
1575	170.3	99.98
1576	170.3	99.95
1577	170.3	100.01
1578	170.3	99.95
1579	170.3	99.95
1580	170.2	99.96
1581	170.2	99.97
1582	170.2	100
1583	170.2	99.96
1584	170.2	99.99
1585	170.2	99.96
1586	170.2	99.97
1587	170.1	99.98
1588	170.2	99.93
1589	170	99.93
1590	169.9	99.01
1591	168.3	100.03
1592	168.3	99.96
1593	168.2	99.96
1594	168.2	99.94
1595	168.1	99.96
1596	168.1	99.97
1597	168.1	99.95
1598	168	99.96
1599	167.9	99.98
1600	167.9	99.96
1601	167.9	--
1602	167.7	100.01
1603	167.8	99.98
1604	167.8	99.95
1605	167.8	99.98
1606	167.7	99.95
1607	167.7	99.97
1608	167.7	99.95
1609	167.7	99.99
1610	167.7	99.95
1611	167.6	99.96
1612	167.6	100
1613	167.7	99.98
1614	167.6	99.95
1615	167.6	99.97
1616	167.6	100
1617	167.6	99.97
1618	167.5	99.94
1619	167.5	99.99
1620	167.5	99.99
1621	167.5	99.96
1622	167.5	99.96
1623	167.5	99.96
1624	167.4	100
1625	167.4	99.95
1626	167.4	99.96
1627	167.4	99.95
1628	167.3	99.98
1629	167.3	99.97
1630	167.3	100
1631	167.3	99.94
1632	167.2	100.01
1633	167.3	99.95
1634	167.3	99.95
1635	167.2	99.99
1636	167.2	99.96
1637	167.2	99.96
1638	167.2	99.96
1639	167.1	99.99
1640	167.2	99.94
1641	167.1	99.98
1642	167.1	99.98
1643	167.1	99.97
1644	167.1	99.98
1645	167	99.98
1646	167	99.96
1647	167	99.97
1648	167	99.99
1649	167	99.94
1650	167	100.02
1651	167	99.91
1652	166.9	100
1653	166.9	99.96
1654	166.9	100.01
1655	166.9	99.96
1656	166.9	99.95
1657	166.8	100
1658	166.9	99.96
1659	166.9	99.97
1660	166.9	99.97
1661	166.8	99.96
1662	166.8	99.97
1663	166.9	99.99
1664	166.8	99.98
1665	166.8	99.94
1666	166.8	100.01
1667	166.8	99.95
1668	166.8	99.98
1669	166.7	99.97
1670	166.7	99.98
1671	166.7	99.97
1672	166.7	99.96
1673	166.7	99.99
1674	166.7	99.96
1675	166.6	100
1676	166.6	99.97
1677	166.6	99.99
1678	166.6	99.95
1679	166.6	99.96
1680	166.6	99.98
1681	166.6	99.97
1682	166.5	99.99
1683	166.6	99.95
1684	166.6	100
1685	166.6	99.97
1686	166.6	99.97
1687	166.5	99.96
1688	166.5	99.98
1689	166.5	100
1690	166.5	99.97
1691	166.5	100
1692	166.5	99.95
1693	166.5	99.99
1694	166.5	99.95
1695	166.4	99.98
1696	166.4	99.99
1697	166.5	99.96
1698	166.4	99.97
1699	166.4	99.97
1700	166.4	99.97
1701	166.3	99.99
1702	166.4	99.98
1703	166.4	99.99
1704	166.4	99.97
1705	166.3	99.96
1706	166.3	99.99
1707	166.4	99.98
1708	166.4	99.96
1709	166.3	99.99
1710	166.4	99.94
1711	166.4	100
1712	166.3	99.96
1713	166.3	99.97
1714	166.3	99.97
1715	166.3	100
1716	166.3	99.95
1717	166.2	100
1718	166.3	99.93
1719	166.2	99.98
1720	166.2	100
1721	166.2	99.98
1722	166.2	99.97
1723	166.2	99.99
1724	166.2	100
1725	166.3	99.95
1726	166.2	99.97
1727	166.2	99.97
1728	166.1	100
1729	166.2	99.94
1730	166.1	100.01
1731	166.2	99.93
1732	166.1	99.99
1733	166.1	99.97
1734	166.1	99.97
1735	166.1	99.97
1736	166	100
1737	166.1	99.94
1738	166	100
1739	166	99.98
1740	166	100.01
1741	166	99.95
1742	166	99.97
1743	166	99.99
1744	165.9	99.97
1745	166	99.97
1746	166	99.98
1747	165.9	99.99
1748	166	99.97
1749	165.9	99.96
1750	165.9	100
1751	166	99.96
1752	165.9	99.99
1753	165.9	99.96
1754	165.9	99.99
1755	165.9	100
1756	165.9	99.94
1757	165.9	99.97
1758	165.8	99.97
1759	165.8	99.97
1760	165.7	99.98
1761	165.7	99.99
1762	165.7	99.99
1763	165.8	99.96
1764	165.7	99.98
1765	165.7	99.97
1766	165.7	99.96
1767	165.7	99.99
1768	165.7	99.97
1769	165.7	100
1770	165.7	99.97
1771	165.7	99.95
1772	165.7	99.97
1773	165.6	99.99
1774	165.6	99.97
1775	165.6	99.99
1776	165.6	99.96
1777	165.6	99.97
1778	165.5	99.98
1779	165.5	99.98
1780	165.5	99.97
1781	165.5	99.96
1782	165.5	100.3
1783	166.1	99.99
1784	166.1	100.02
1785	166.1	99.95
1786	166.1	99.97
1787	166.1	99.98
1788	166	99.97
1789	166	99.97
1790	166	99.97
1791	166	100.03
1792	166.1	99.94
1793	166	99.98
1794	166	99.95
1795	166	100.02
1796	166.1	99.93
1797	165.9	99.98
1798	165.9	100
1799	165.9	99.97
1800	165.9	99.96
1801	165.9	100
1802	165.9	100.03
1803	166	99.95
1804	165.9	99.99
1805	165.9	99.95
1806	165.9	99.97
1807	165.8	99.98
1808	165.8	99.98
1809	165.8	100
1810	165.9	99.94
1811	165.8	100
1812	165.8	99.95
1813	165.8	100.02
1814	165.8	99.98
1815	165.8	99.98
1816	165.8	99.96
1817	165.8	99.97
1818	165.8	100.01
1819	165.8	99.94
1820	165.7	99.99
1821	165.8	99.96
1822	165.7	99.98
1823	165.7	99.96
1824	165.7	99.96
1825	165.7	99.96
1826	165.6	99.99
1827	165.7	99.96
1828	165.6	99.99
1829	165.6	99.97
1830	165.6	99.96
1831	165.6	99.98
1832	165.6	100
1833	165.6	99.95
1834	165.6	99.99
1835	165.6	99.99
1836	165.6	99.94
1837	165.6	99.97
1838	165.5	100
1839	165.6	99.99
1840	165.6	99.96
1841	165.5	99.97
1842	165.5	100
1843	165.5	99.96
1844	165.5	99.97
1845	165.5	99.98
1846	165.5	100
1847	168.4	99.98
1848	168.4	99.94
1849	168.4	99.98
1850	168.4	99.98
1851	168.5	99.96
1852	168.4	99.96
1853	168.4	99.98
1854	168.4	99.96
1855	168.4	99.97
1856	168.3	99.98
1857	168.4	99.98
1858	168.4	100
1859	168.4	100
1860	168.4	99.94
1861	168.4	99.99
1862	168.4	99.99
1863	168.4	99.97
1864	168.4	99.96
1865	168.4	99.97
1866	168.3	99.99
1867	168.3	99.98
1868	168.3	99.98
1869	168.3	99.99
1870	168.3	99.96
1871	168.3	99.95
1872	168.3	99.97
1873	168.3	99.99
1874	168.3	99.96
1875	168.3	99.98
1876	168.2	99.97
1877	168.2	100.01
1878	168.2	99.98
1879	168.3	99.99
1880	168.3	99.95
1881	168.2	99.98
1882	168.3	99.99
1883	168.3	99.98
1884	168.3	99.96
1885	168.2	100.01
1886	168.2	99.96
1887	168.2	99.97
1888	168.2	99.97
1889	168.2	100
1890	168.2	99.98
1891	168.1	99.98
1892	168.2	99.98
1893	168.2	99.97
1894	168.1	99.98
1895	168.1	99.99
1896	168.1	99.96
1897	168.1	99.99
1898	168.1	99.97
1899	168.1	100
1900	168.1	99.94
1901	168.1	99.99
1902	168.1	100.01
1903	168.1	99.98
1904	168.1	99.96
1905	168.1	100.01
1906	168.1	99.97
1907	168.1	99.99
1908	168.1	100
1909	168.1	99.96
1910	168	100
1911	168.1	100
1912	168.1	99.95
1913	168.1	99.98
1914	168	100.02
1915	168.1	99.98
1916	168.1	100
1917	168.1	99.97
1918	168.1	99.99
1919	168.1	99.98
1920	168.2	99.97
1921	168.1	100.02
1922	168.1	99.98
1923	168.1	99.96
1924	168.1	99.96
1925	168.1	100
1926	168.1	99.98
1927	168.1	99.95
1928	168.1	100.03
1929	168.1	99.93
1930	168	99.98
1931	168	100
1932	168	100
1933	168	99.99
1934	168.1	99.94
1935	168	99.98
1936	168	100
1937	168	99.99
1938	168	99.96
1939	168	99.99
1940	168	99.99
1941	168.1	99.97
1942	168	100
1943	168	99.97
1944	168	99.95
1945	168	100
1946	168	99.98
1947	167.9	100
1948	168	99.97
1949	168	99.98
1950	168	100
1951	168	99.98
1952	168	99.98
1953	168	99.96
1954	168	100
1955	168	99.99
1956	168	100
1957	168	99.97
1958	168	99.96
1959	167.9	99.98
1960	168	99.99
1961	168	99.97
1962	168	99.98
1963	168	99.98
1964	168	100
1965	168	99.98
1966	167.9	99.98
1967	167.9	100.02
1968	168	99.97
1969	168	99.94
1970	167.9	99.97
1971	168	100
1972	167.9	99.98
1973	168	99.95
1974	167.9	99.98
1975	167.9	100
1976	167.9	99.95
1977	167.9	99.99
1978	167.9	99.99
1979	167.9	99.96
1980	167.9	99.99
1981	167.9	99.99
1982	167.9	99.98
1983	167.9	99.97
1984	167.8	99.97
[truncated: 1,516 more rows]

## Sheet: Fig 6e
Discharge		Charge
Capacity/mAh	Potential/V	Capacity/mAh	Potential/V
0	2.292	0	1.368			Parameter	Value
0.007	2.279	0.00392	1.377		Se-60MSe cathode	Area weight	4.69 mg/cm2
0.014	2.274	0.00686	1.381		(at the cathode level)	Area capacity	1.66 mAh/cm2
0.02	2.267	0.0098	1.39			Thickness	18 um
0.027	2.265	0.01372	1.396			Average voltage (vs InLi)	1.299 V
0.034	2.265	0.01666	1.399			Average voltage (vs Li/Li+)	1.899 V
0.041	2.265	0.0196	1.404			Capacity	26.53 mAh
0.048	2.265	0.02352	1.411			Weight	76.53 mg
0.055	2.264	0.02646	1.414			Energy density	658.3 Wh/kg
0.062	2.264	0.03038	1.421				1749.3 Wh/L
0.068	2.264	0.03332	1.421
0.075	2.264	0.03724	1.426
0.082	2.261	0.04018	1.43
0.089	2.259	0.04312	1.43
0.096	2.261	0.04704	1.433
0.102	2.259	0.04998	1.435
0.109	2.256	0.05292	1.438
0.116	2.256	0.05684	1.441
0.123	2.253	0.05978	1.448
0.129	2.255	0.0637	1.453
0.136	2.255	0.06664	1.454
0.143	2.249	0.07056	1.454
0.15	2.252	0.0735	1.46
0.157	2.25	0.07644	1.46
0.164	2.249	0.08036	1.462
0.17	2.249	0.0833	1.466
0.177	2.247	0.08722	1.468
0.184	2.246	0.09016	1.471
0.191	2.244	0.0931	1.475
0.198	2.246	0.09702	1.478
0.204	2.243	0.09996	1.478
0.211	2.244	0.10388	1.482
0.218	2.243	0.10682	1.488
0.225	2.243	0.10976	1.488
0.232	2.243	0.11368	1.488
0.238	2.241	0.11662	1.491
0.245	2.243	0.12054	1.493
0.252	2.241	0.12348	1.497
0.259	2.238	0.12642	1.5
0.266	2.238	0.13034	1.503
0.273	2.238	0.13328	1.502
0.279	2.237	0.1372	1.505
0.286	2.237	0.14014	1.509
0.293	2.234	0.14406	1.509
0.3	2.237	0.147	1.514
0.306	2.237	0.14994	1.514
0.313	2.232	0.15386	1.514
0.32	2.231	0.1568	1.517
0.327	2.234	0.16072	1.523
0.334	2.229	0.16366	1.523
0.34	2.231	0.1666	1.526
0.347	2.231	0.17052	1.526
0.354	2.231	0.17346	1.526
0.361	2.231	0.17738	1.532
0.368	2.231	0.18032	1.533
0.375	2.229	0.18326	1.538
0.381	2.229	0.18718	1.538
0.388	2.225	0.19012	1.539
0.395	2.226	0.19404	1.543
0.402	2.228	0.19698	1.546
0.409	2.226	0.19992	1.546
0.415	2.225	0.20384	1.545
0.422	2.226	0.20678	1.549
0.429	2.225	0.2107	1.551
0.436	2.225	0.21364	1.555
0.443	2.225	0.21658	1.555
0.449	2.224	0.2205	1.555
0.456	2.224	0.22344	1.555
0.463	2.224	0.22736	1.557
0.47	2.224	0.2303	1.557
0.476	2.221	0.23324	1.56
0.483	2.224	0.23716	1.56
0.49	2.221	0.2401	1.563
0.497	2.218	0.24402	1.564
0.504	2.221	0.24696	1.569
0.511	2.221	0.2499	1.569
0.517	2.218	0.25382	1.569
0.524	2.218	0.25676	1.575
0.531	2.219	0.26068	1.576
0.538	2.216	0.26362	1.576
0.544	2.218	0.26754	1.581
0.551	2.215	0.27048	1.581
0.558	2.215	0.27342	1.581
0.565	2.215	0.27734	1.582
0.572	2.215	0.28028	1.582
0.579	2.213	0.2842	1.584
0.585	2.215	0.28714	1.585
0.592	2.213	0.29106	1.587
0.599	2.212	0.294	1.59
0.606	2.21	0.29694	1.593
0.613	2.21	0.30086	1.594
0.62	2.21	0.3038	1.597
0.626	2.212	0.30674	1.597
0.633	2.21	0.31066	1.597
0.64	2.209	0.3136	1.6
0.647	2.209	0.31752	1.601
0.654	2.21	0.32046	1.601
0.661	2.207	0.32438	1.603
0.667	2.209	0.32732	1.607
0.674	2.207	0.33026	1.609
0.681	2.209	0.33418	1.606
0.687	2.206	0.33712	1.607
0.694	2.209	0.34104	1.607
0.701	2.206	0.34398	1.607
0.708	2.206	0.34692	1.609
0.715	2.206	0.35084	1.613
0.722	2.206	0.35378	1.613
0.728	2.204	0.3577	1.618
0.735	2.204	0.36064	1.619
0.742	2.203	0.36358	1.619
0.749	2.204	0.3675	1.622
0.756	2.204	0.37044	1.624
0.762	2.203	0.37436	1.625
0.769	2.201	0.3773	1.625
0.776	2.201	0.38024	1.625
0.783	2.201	0.38416	1.627
0.79	2.201	0.3871	1.63
0.796	2.201	0.39102	1.63
0.803	2.201	0.39396	1.631
0.81	2.2	0.39788	1.631
0.817	2.201	0.40082	1.637
0.824	2.201	0.40376	1.636
0.83	2.2	0.40768	1.64
0.837	2.201	0.41062	1.642
0.844	2.197	0.41454	1.642
0.851	2.2	0.41748	1.645
0.858	2.2	0.42042	1.648
0.864	2.2	0.42434	1.649
0.871	2.197	0.42728	1.651
0.878	2.195	0.4312	1.651
0.885	2.197	0.43414	1.652
0.892	2.2	0.43708	1.654
0.898	2.197	0.441	1.652
0.905	2.195	0.44394	1.652
0.912	2.195	0.44786	1.651
0.919	2.195	0.4508	1.655
0.926	2.195	0.45374	1.657
0.932	2.194	0.45766	1.657
0.939	2.197	0.4606	1.658
0.946	2.195	0.46452	1.661
0.953	2.195	0.46746	1.663
0.96	2.194	0.4704	1.667
0.967	2.194	0.47432	1.667
0.973	2.192	0.47726	1.667
0.98	2.194	0.48118	1.668
0.987	2.192	0.48412	1.671
0.994	2.192	0.48706	1.674
1.001	2.192	0.49098	1.673
1.008	2.191	0.49392	1.673
1.014	2.189	0.49784	1.673
1.021	2.191	0.50078	1.674
1.028	2.191	0.50372	1.674
1.035	2.188	0.50764	1.676
1.041	2.188	0.51058	1.677
1.048	2.189	0.5145	1.679
1.055	2.188	0.51744	1.68
1.062	2.186	0.52136	1.68
1.069	2.185	0.5243	1.68
1.076	2.188	0.52724	1.68
1.082	2.188	0.53116	1.685
1.089	2.185	0.5341	1.686
1.096	2.188	0.53802	1.689
1.103	2.183	0.54096	1.689
1.11	2.188	0.5439	1.689
1.116	2.185	0.54782	1.692
1.123	2.183	0.55076	1.694
1.13	2.183	0.55468	1.694
1.137	2.182	0.55762	1.698
1.143	2.186	0.56056	1.698
1.15	2.182	0.56448	1.698
1.157	2.185	0.56742	1.698
1.164	2.183	0.57134	1.698
1.171	2.186	0.57428	1.7
1.178	2.185	0.57722	1.703
1.184	2.185	0.58114	1.703
1.191	2.182	0.58408	1.703
1.198	2.185	0.588	1.704
1.205	2.182	0.59094	1.71
1.211	2.185	0.59486	1.71
1.219	2.182	0.5978	1.71
1.225	2.185	0.60074	1.709
1.232	2.185	0.60466	1.713
1.239	2.182	0.6076	1.713
1.246	2.183	0.61054	1.713
1.252	2.182	0.61446	1.715
1.26	2.183	0.6174	1.713
1.266	2.182	0.62132	1.716
1.273	2.183	0.62426	1.718
1.28	2.183	0.62818	1.718
1.286	2.183	0.63112	1.721
1.293	2.183	0.63406	1.721
1.3	2.182	0.63798	1.722
1.307	2.183	0.64092	1.726
1.314	2.183	0.64484	1.728
1.321	2.18	0.64778	1.728
1.327	2.183	0.65072	1.728
1.334	2.18	0.65464	1.732
1.341	2.182	0.65758	1.729
1.348	2.182	0.6615	1.729
1.355	2.179	0.66444	1.734
1.362	2.182	0.66738	1.732
1.368	2.182	0.6713	1.734
1.375	2.18	0.67424	1.735
1.382	2.179	0.67816	1.737
1.388	2.179	0.6811	1.738
1.396	2.18	0.68404	1.738
1.402	2.179	0.68796	1.738
1.409	2.179	0.6909	1.741
1.416	2.179	0.69482	1.741
1.423	2.179	0.69776	1.741
1.429	2.179	0.70168	1.743
1.436	2.18	0.70462	1.746
1.443	2.179	0.70756	1.747
1.45	2.176	0.71148	1.747
1.457	2.177	0.71442	1.747
1.463	2.177	0.71736	1.747
1.47	2.174	0.72128	1.75
1.477	2.177	0.72422	1.749
1.484	2.176	0.72814	1.75
1.491	2.177	0.73108	1.752
1.498	2.177	0.735	1.753
1.504	2.176	0.73794	1.752
1.511	2.174	0.74088	1.755
1.518	2.173	0.7448	1.756
1.525	2.177	0.74774	1.753
1.532	2.176	0.75166	1.758
1.539	2.176	0.7546	1.759
1.545	2.174	0.75754	1.759
1.552	2.174	0.76146	1.758
1.559	2.171	0.7644	1.759
1.565	2.176	0.76832	1.759
1.572	2.17	0.77126	1.759
1.579	2.173	0.77518	1.759
1.586	2.171	0.77812	1.761
1.593	2.171	0.78106	1.761
1.599	2.171	0.78498	1.761
1.606	2.171	0.78792	1.761
1.613	2.171	0.79086	1.765
1.62	2.171	0.79478	1.767
1.627	2.17	0.79772	1.768
1.633	2.17	0.80164	1.767
1.64	2.171	0.80458	1.767
1.647	2.171	0.8085	1.767
1.654	2.168	0.81144	1.771
1.661	2.17	0.81438	1.771
1.668	2.168	0.8183	1.773
1.674	2.17	0.82124	1.77
1.681	2.167	0.82516	1.77
1.688	2.168	0.8281	1.773
1.695	2.17	0.83104	1.773
1.701	2.167	0.83496	1.774
1.708	2.168	0.8379	1.774
1.715	2.168	0.84182	1.777
1.722	2.168	0.84476	1.779
1.729	2.168	0.8477	1.779
1.736	2.168	0.85162	1.779
1.743	2.168	0.85456	1.779
1.749	2.167	0.85848	1.779
1.756	2.167	0.86142	1.782
1.763	2.167	0.86436	1.782
1.77	2.167	0.86828	1.783
1.777	2.167	0.87122	1.783
1.784	2.167	0.87514	1.788
1.79	2.167	0.87808	1.788
1.797	2.167	0.88102	1.788
1.804	2.165	0.88494	1.788
1.81	2.165	0.88788	1.788
1.818	2.165	0.8918	1.789
1.824	2.165	0.89474	1.792
1.831	2.165	0.89768	1.792
1.838	2.164	0.9016	1.792
1.844	2.165	0.90454	1.792
1.851	2.165	0.90846	1.792
1.858	2.164	0.9114	1.792
1.865	2.164	0.91434	1.792
1.872	2.164	0.91826	1.793
1.879	2.165	0.9212	1.795
1.885	2.165	0.92512	1.793
1.892	2.164	0.92806	1.795
1.899	2.165	0.931	1.793
1.906	2.165	0.93492	1.793
1.913	2.164	0.93786	1.796
1.92	2.164	0.94178	1.801
1.926	2.165	0.94472	1.799
1.933	2.164	0.94864	1.802
1.94	2.164	0.95158	1.801
1.947	2.164	0.95452	1.802
1.954	2.163	0.95844	1.804
1.96	2.164	0.96138	1.801
1.967	2.16	0.9653	1.802
1.974	2.16	0.96824	1.801
1.981	2.16	0.97118	1.802
1.987	2.158	0.9751	1.804
1.994	2.158	0.97804	1.805
2.001	2.158	0.98196	1.805
2.008	2.16	0.9849	1.805
2.015	2.158	0.98882	1.805
2.021	2.16	0.99176	1.807
2.028	2.16	0.9947	1.81
2.035	2.158	0.99862	1.81
2.042	2.158	1.00156	1.81
2.049	2.16	1.00548	1.81
2.056	2.158	1.00842	1.81
2.062	2.158	1.01136	1.81
2.069	2.157	1.01528	1.814
2.076	2.157	1.01822	1.814
2.083	2.158	1.02116	1.814
2.089	2.157	1.02508	1.816
2.096	2.158	1.02802	1.819
2.103	2.155	1.03194	1.819
2.11	2.158	1.03488	1.819
2.117	2.158	1.0388	1.819
2.124	2.155	1.04174	1.819
2.13	2.154	1.04468	1.819
2.137	2.155	1.0486	1.82
2.144	2.154	1.05154	1.82
2.151	2.152	1.05546	1.823
2.158	2.155	1.0584	1.823
2.165	2.155	1.06134	1.826
2.171	2.155	1.06526	1.826
2.178	2.152	1.0682	1.829
2.185	2.155	1.07212	1.831
2.192	2.152	1.07506	1.829
2.198	2.154	1.078	1.829
2.206	2.154	1.08192	1.829
2.212	2.154	1.08486	1.829
2.219	2.151	1.08878	1.829
2.226	2.154	1.09172	1.832
2.232	2.149	1.09466	1.828
2.239	2.149	1.09858	1.829
2.246	2.149	1.10152	1.831
2.253	2.148	1.10544	1.832
2.26	2.148	1.10838	1.832
2.266	2.148	1.1123	1.832
2.273	2.152	1.11524	1.834
2.28	2.145	1.11818	1.835
2.287	2.148	1.1221	1.834
2.294	2.148	1.12504	1.832
2.301	2.145	1.12896	1.837
2.307	2.151	1.1319	1.835
2.314	2.145	1.13484	1.837
2.321	2.146	1.13876	1.837
2.328	2.146	1.1417	1.838
2.335	2.151	1.14562	1.841
2.342	2.146	1.14856	1.841
2.348	2.145	1.1515	1.844
2.355	2.151	1.15542	1.843
2.362	2.151	1.15836	1.843
2.369	2.149	1.16228	1.846
2.375	2.146	1.16522	1.85
2.382	2.146	1.16816	1.849
2.389	2.148	1.17208	1.849
2.396	2.148	1.17502	1.849
2.403	2.149	1.17894	1.85
2.409	2.143	1.18188	1.847
2.416	2.145	1.1858	1.85
2.423	2.146	1.18874	1.847
2.43	2.146	1.19168	1.85
2.437	2.145	1.1956	1.85
2.444	2.142	1.19854	1.85
2.45	2.142	1.20148	1.85
2.457	2.142	1.2054	1.85
2.464	2.14	1.20834	1.85
2.471	2.143	1.21226	1.854
2.478	2.139	1.2152	1.853
2.484	2.143	1.21912	1.853
2.491	2.139	1.22206	1.854
2.498	2.142	1.225	1.854
2.505	2.139	1.22892	1.854
2.511	2.139	1.23186	1.854
2.518	2.139	1.23578	1.854
2.525	2.139	1.23872	1.857
2.532	2.14	1.24166	1.859
2.539	2.139	1.24558	1.857
2.546	2.139	1.24852	1.859
2.553	2.139	1.25244	1.859
2.559	2.139	1.25538	1.859
2.566	2.139	1.25832	1.859
2.573	2.139	1.26224	1.862
2.579	2.137	1.26518	1.862
2.586	2.137	1.2691	1.863
2.593	2.137	1.27204	1.863
2.6	2.137	1.27498	1.863
2.607	2.137	1.2789	1.863
2.614	2.137	1.28184	1.865
2.62	2.137	1.28576	1.866
2.627	2.136	1.2887	1.868
2.634	2.137	1.29164	1.868
2.641	2.136	1.29556	1.868
2.648	2.137	1.2985	1.868
2.655	2.136	1.30242	1.868
2.661	2.134	1.30536	1.869
2.668	2.134	1.3083	1.869
2.675	2.137	1.31222	1.871
2.682	2.134	1.31516	1.871
2.689	2.136	1.31908	1.872
2.695	2.136	1.32202	1.872
2.702	2.134	1.32496	1.874
2.709	2.136	1.32888	1.872
2.716	2.133	1.33182	1.877
2.723	2.136	1.33574	1.878
2.729	2.134	1.33868	1.878
2.736	2.136	1.3426	1.878
2.743	2.133	1.34554	1.878
2.75	2.136	1.34848	1.877
2.757	2.133	1.3524	1.881
2.763	2.133	1.35534	1.881
2.77	2.133	1.35926	1.88
2.777	2.134	1.3622	1.881
2.784	2.134	1.36612	1.881
2.791	2.131	1.36906	1.881
2.797	2.134	1.372	1.881
2.804	2.133	1.37592	1.884
2.811	2.13	1.37886	1.883
2.818	2.131	1.3818	1.884
2.825	2.131	1.38572	1.886
2.831	2.13	1.38866	1.886
2.838	2.13	1.39258	1.886
2.845	2.128	1.39552	1.886
2.852	2.13	1.39944	1.886
2.859	2.13	1.40238	1.886
2.866	2.13	1.40532	1.886
2.872	2.128	1.40924	1.886
2.879	2.127	1.41218	1.89
2.886	2.127	1.41512	1.89
2.893	2.127	1.41904	1.89
2.899	2.128	1.42198	1.89
2.906	2.128	1.4259	1.89
2.913	2.127	1.42884	1.89
2.92	2.127	1.43276	1.89
2.927	2.125	1.4357	1.89
2.934	2.127	1.43864	1.89
2.94	2.127	1.44256	1.892
2.947	2.125	1.4455	1.892
2.954	2.125	1.44942	1.89
2.961	2.127	1.45236	1.895
2.967	2.124	1.4553	1.895
2.974	2.127	1.45922	1.895
2.981	2.124	1.46216	1.896
2.988	2.125	1.46608	1.898
2.995	2.127	1.46902	1.898
3.002	2.124	1.47294	1.898
3.008	2.127	1.47588	1.899
3.015	2.127	1.47882	1.899
3.022	2.127	1.48274	1.899
3.029	2.124	1.48568	1.899
3.036	2.125	1.4896	1.899
3.043	2.125	1.49254	1.899
3.049	2.124	1.49548	1.899
3.056	2.124	1.4994	1.901
3.063	2.124	1.50234	1.899
3.07	2.124	1.50626	1.904
3.077	2.121	1.5092	1.902
3.083	2.124	1.51214	1.904
3.09	2.124	1.51606	1.904
3.097	2.121	1.519	1.904
3.104	2.121	1.52194	1.907
3.11	2.119	1.52586	1.905
3.117	2.121	1.52978	1.907
3.124	2.119	1.53272	1.908
3.131	2.119	1.53566	1.907
3.138	2.119	1.53958	1.907
3.144	2.119	1.54252	1.908
3.151	2.119	1.54546	1.908
3.158	2.121	1.54938	1.91
3.165	2.119	1.55232	1.91
3.172	2.121	1.55624	1.91
3.179	2.119	1.55918	1.908
3.185	2.118	1.56212	1.91
3.192	2.119	1.56604	1.908
3.199	2.119	1.56898	1.91
3.206	2.119	1.5729	1.911
3.213	2.119	1.57584	1.913
3.22	2.119	1.57878	1.913
3.226	2.119	1.5827	1.913
3.233	2.119	1.58564	1.913
3.24	2.119	1.58956	1.913
3.247	2.119	1.5925	1.913
3.253	2.119	1.59642	1.913
3.26	2.119	1.59936	1.914
3.267	2.119	1.6023	1.914
3.274	2.116	1.60622	1.915
3.28	2.116	1.60916	1.917
3.287	2.119	1.61308	1.917
3.294	2.116	1.61602	1.917
3.301	2.118	1.61896	1.917
3.308	2.118	1.62288	1.918
3.315	2.116	1.62582	1.918
3.321	2.115	1.62974	1.918
3.328	2.116	1.63268	1.918
3.335	2.116	1.6366	1.921
3.342	2.118	1.63954	1.92
3.349	2.116	1.64248	1.921
3.355	2.116	1.6464	1.921
3.362	2.115	1.64934	1.921
3.369	2.116	1.65228	1.92
3.376	2.115	1.6562	1.921
3.383	2.115	1.65914	1.921
3.389	2.115	1.66306	1.921
3.396	2.115	1.666	1.923
3.403	2.113	1.66992	1.923
3.41	2.113	1.67286	1.923
3.417	2.113	1.6758	1.923
3.423	2.113	1.67972	1.923
3.43	2.113	1.68266	1.926
3.437	2.113	1.6856	1.926
3.444	2.113	1.68952	1.926
3.451	2.113	1.69246	1.926
3.457	2.112	1.69638	1.926
3.465	2.112	1.69932	1.926
3.471	2.11	1.70226	1.926
3.478	2.11	1.70618	1.926
3.485	2.113	1.70912	1.927
3.492	2.11	1.71304	1.93
3.498	2.112	1.71598	1.93
3.505	2.11	1.71892	1.93
3.512	2.11	1.72284	1.93
3.519	2.112	1.72676	1.93
3.526	2.11	1.7297	1.93
3.532	2.11	1.73264	1.93
3.539	2.109	1.73656	1.932
3.546	2.109	1.7395	1.93
3.553	2.11	1.74244	1.932
3.56	2.109	1.74636	1.933
3.567	2.11	1.7493	1.93
3.573	2.109	1.75322	1.932
3.58	2.109	1.75616	1.933
3.587	2.107	1.76008	1.932
3.594	2.106	1.76302	1.93
3.6	2.107	1.76596	1.935
3.607	2.107	1.76988	1.935
3.614	2.106	1.77282	1.933
3.621	2.107	1.77674	1.938
3.628	2.106	1.77968	1.939
3.635	2.109	1.78262	1.936
3.642	2.106	1.78654	1.939
3.648	2.107	1.78948	1.935
3.655	2.106	1.7934	1.935
3.662	2.107	1.79634	1.936
3.669	2.107	1.79928	1.939
3.675	2.107	1.8032	1.939
3.682	2.107	1.80614	1.938
3.689	2.107	1.80908	1.939
3.696	2.107	1.813	1.939
3.703	2.107	1.81594	1.939
3.709	2.107	1.81986	1.939
3.716	2.104	1.8228	1.939
3.723	2.104	1.82672	1.939
3.73	2.103	1.82966	1.939
3.737	2.107	1.8326	1.939
3.743	2.106	1.83652	1.939
3.75	2.107	1.83946	1.939
3.757	2.103	1.84338	1.939
3.764	2.103	1.84632	1.942
3.771	2.106	1.84926	1.944
3.778	2.103	1.85318	1.942
3.784	2.103	1.85612	1.942
3.791	2.106	1.86004	1.939
3.798	2.104	1.86298	1.939
3.805	2.104	1.86592	1.941
3.812	2.103	1.86984	1.939
3.818	2.104	1.87278	1.942
3.825	2.101	1.8767	1.944
3.832	2.101	1.87964	1.944
3.839	2.104	1.88258	1.944
3.846	2.104	1.8865	1.944
3.852	2.103	1.88944	1.944
3.859	2.106	1.89336	1.944
3.866	2.106	1.8963	1.944
3.873	2.101	1.90022	1.944
3.88	2.103	1.90316	1.944
3.886	2.101	1.9061	1.947
3.893	2.104	1.91002	1.945
3.9	2.104	1.91296	1.944
3.907	2.101	1.91688	1.945
3.914	2.101	1.91982	1.947
3.92	2.104	1.92276	1.948
3.927	2.1	1.92668	1.948
3.934	2.104	1.92962	1.95
3.941	2.104	1.93354	1.948
3.948	2.104	1.93648	1.95
3.954	2.103	1.93942	1.948
3.961	2.101	1.94334	1.953
3.968	2.101	1.94628	1.953
3.975	2.103	1.9502	1.953
3.982	2.101	1.95314	1.953
3.988	2.101	1.95608	1.953
3.995	2.1	1.96	1.953
4.002	2.103	1.96294	1.954
4.009	2.099	1.96686	1.953
4.015	2.101	1.9698	1.953
4.022	2.101	1.97372	1.953
4.029	2.101	1.97666	1.956
4.036	2.1	1.9796	1.953
4.043	2.099	1.98352	1.954
4.05	2.1	1.98646	1.954
4.057	2.1	1.9894	1.953
4.063	2.097	1.99332	1.957
4.07	2.099	1.99626	1.956
4.077	2.099	2.00018	1.957
4.084	2.097	2.00312	1.957
4.09	2.099	2.00606	1.957
4.097	2.099	2.00998	1.957
4.104	2.096	2.01292	1.957
4.111	2.099	2.01684	1.957
4.118	2.096	2.01978	1.957
4.124	2.096	2.0237	1.957
4.131	2.094	2.02664	1.957
4.138	2.097	2.02958	1.957
4.145	2.096	2.0335	1.957
4.152	2.097	2.03644	1.957
4.159	2.094	2.04036	1.957
4.165	2.094	2.0433	1.957
4.172	2.094	2.04624	1.957
4.179	2.094	2.05016	1.957
4.186	2.091	2.0531	1.959
4.193	2.091	2.05702	1.959
4.199	2.093	2.05996	1.96
4.206	2.093	2.0629	1.96
4.213	2.091	2.06682	1.962
4.22	2.091	2.06976	1.962
4.227	2.091	2.07368	1.96
4.234	2.093	2.07662	1.962
4.24	2.091	2.08054	1.962
4.247	2.09	2.08348	1.962
4.254	2.09	2.08642	1.962
4.261	2.091	2.09034	1.962
4.268	2.09	2.09328	1.963
4.274	2.09	2.09622	1.962
4.281	2.09	2.10014	1.966
4.288	2.09	2.10308	1.962
4.295	2.09	2.107	1.965
4.301	2.09	2.10994	1.962
4.308	2.09	2.11288	1.965
4.315	2.09	2.1168	1.966
4.322	2.09	2.11974	1.966
4.329	2.09	2.12366	1.965
4.336	2.088	2.1266	1.966
4.342	2.088	2.13052	1.968
4.349	2.088	2.13346	1.966
4.356	2.088	2.1364	1.968
4.363	2.088	2.14032	1.966
4.37	2.088	2.14326	1.971
4.377	2.088	2.14718	1.966
4.383	2.084	2.15012	1.968
4.39	2.087	2.15306	1.971
4.397	2.084	2.15698	1.969
4.404	2.082	2.15992	1.968
4.41	2.087	2.16384	1.968
4.417	2.082	2.16678	1.968
4.424	2.082	2.16972	1.968
4.431	2.087	2.17364	1.971
4.438	2.082	2.17658	1.972
4.444	2.084	2.1805	1.975
4.451	2.084	2.18344	1.972
4.458	2.084	2.18736	1.972
4.465	2.084	2.1903	1.972
4.472	2.084	2.19324	1.974
4.479	2.081	2.19716	1.972
4.485	2.084	2.2001	1.975
4.492	2.082	2.20402	1.974
4.499	2.079	2.20696	1.975
4.506	2.082	2.2099	1.974
4.513	2.081	2.21382	1.974
4.519	2.082	2.21676	1.975
4.526	2.079	2.22068	1.974
4.533	2.081	2.22362	1.974
4.54	2.081	2.22656	1.972
4.546	2.078	2.23048	1.976
4.553	2.081	2.23342	1.978
4.56	2.078	2.23734	1.978
4.567	2.081	2.24028	1.976
4.574	2.081	2.2442	1.976
4.58	2.078	2.24714	1.975
4.587	2.081	2.25008	1.976
4.594	2.078	2.254	1.976
4.601	2.079	2.25694	1.979
4.608	2.081	2.25988	1.976
4.615	2.081	2.2638	1.976
4.621	2.078	2.26674	1.978
4.628	2.081	2.27066	1.976
4.635	2.078	2.2736	1.979
4.642	2.079	2.27654	1.979
4.649	2.079	2.28046	1.982
4.656	2.076	2.2834	1.979
4.662	2.076	2.28732	1.978
4.669	2.078	2.29026	1.981
4.676	2.076	2.2932	1.981
4.683	2.076	2.29712	1.982
4.69	2.076	2.30006	1.982
4.696	2.076	2.30398	1.979
4.703	2.076	2.30692	1.982
4.71	2.076	2.31084	1.982
4.717	2.075	2.31378	1.979
4.724	2.076	2.31672	1.984
4.73	2.076	2.32064	1.982
4.737	2.075	2.32358	1.982
4.744	2.075	2.32652	1.984
4.751	2.075	2.33044	1.984
4.757	2.075	2.33338	1.984
4.764	2.076	2.3373	1.984
4.771	2.073	2.34024	1.984
4.778	2.073	2.34416	1.984
4.785	2.073	2.3471	1.984
4.792	2.073	2.35004	1.984
4.798	2.075	2.35396	1.984
4.805	2.073	2.3569	1.984
4.812	2.075	2.36082	1.984
4.819	2.072	2.36376	1.984
4.826	2.073	2.3667	1.984
4.833	2.073	2.37062	1.984
4.839	2.073	2.37356	1.984
4.846	2.072	2.37748	1.988
4.853	2.07	2.38042	1.985
4.86	2.072	2.38434	1.985
4.867	2.072	2.38728	1.985
4.873	2.073	2.39022	1.984
4.88	2.073	2.39414	1.988
4.887	2.07	2.39708	1.987
4.894	2.073	2.401	1.988
4.901	2.072	2.40394	1.988
4.907	2.07	2.40688	1.988
4.914	2.07	2.4108	1.988
4.921	2.073	2.41374	1.99
4.928	2.072	2.41766	1.99
4.934	2.072	2.4206	1.993
4.941	2.069	2.42452	1.993
4.948	2.072	2.42746	1.993
4.955	2.072	2.4304	1.993
4.962	2.07	2.43432	1.993
4.969	2.069	2.43726	1.993
4.975	2.072	2.4402	1.996
4.982	2.07	2.44412	1.994
4.989	2.072	2.44706	1.993
4.996	2.072	2.45098	1.993
5.002	2.07	2.45392	1.994
5.009	2.07	2.45784	1.996
5.016	2.072	2.46078	1.996
5.023	2.072	2.46372	1.996
5.03	2.069	2.46764	1.994
5.037	2.07	2.47058	1.996
5.043	2.069	2.4745	1.996
5.05	2.07	2.47744	1.996
5.057	2.069	2.48038	1.994
5.064	2.069	2.4843	1.994
5.071	2.069	2.48724	1.993
5.078	2.069	2.49116	1.996
5.085	2.069	2.4941	1.996
5.091	2.067	2.49704	1.996
5.098	2.067	2.50096	1.996
5.105	2.066	2.5039	1.997
5.111	2.067	2.50782	1.996
5.118	2.067	2.51076	1.997
5.125	2.066	2.51468	1.997
5.132	2.066	2.51762	1.999
5.139	2.066	2.52056	1.997
5.145	2.066	2.52448	1.997
5.152	2.066	2.52742	1.997
5.159	2.064	2.53036	1.999
5.166	2.066	2.53428	1.999
5.173	2.064	2.53722	1.997
5.18	2.063	2.54114	1.999
5.186	2.063	2.54408	2
5.193	2.063	2.548	1.997
5.2	2.061	2.55094	2
5.207	2.06	2.55388	2.002
5.214	2.061	2.5578	1.999
5.22	2.061	2.56074	2
5.227	2.061	2.56368	2.002
5.234	2.06	2.5676	1.997
5.241	2.061	2.57054	2.002
5.247	2.061	2.57446	2
5.254	2.06	2.5774	2
5.261	2.061	2.58132	2.002
5.268	2.06	2.58426	2
5.275	2.06	2.5872	2
5.282	2.06	2.59112	2.002
5.288	2.058	2.59406	1.999
5.295	2.058	2.597	2
5.302	2.058	2.60092	2.002
5.309	2.055	2.60386	2.002
5.316	2.058	2.60778	2.002
5.322	2.06	2.61072	2.002
5.329	2.054	2.61464	2.003
5.336	2.054	2.61758	2.002
5.343	2.052	2.62052	2.003
5.35	2.055	2.62444	2.005
5.356	2.052	2.62738	2.003
5.363	2.052	2.6313	2.006
5.37	2.055	2.63424	2.006
5.377	2.054	2.63718	2.006
5.384	2.052	2.6411	2.006
5.39	2.054	2.64404	2.006
5.397	2.052	2.64796	2.006
5.404	2.054	2.6509	2.006
5.411	2.054	2.65384	2.006
5.418	2.054	2.65776	2.006
5.424	2.054	2.6607	2.006
5.431	2.054	2.66462	2.006
5.438	2.054	2.66756	2.006
5.445	2.054	2.6705	2.006
5.452	2.054	2.67442	2.006
5.458	2.052	2.67736	2.006
5.465	2.052	2.68128	2.006
5.472	2.052	2.68422	2.006
5.479	2.054	2.68814	2.006
5.486	2.052	2.69108	2.006
5.492	2.052	2.69402	2.006
5.499	2.054	2.69794	2.006
5.506	2.055	2.70088	2.006
5.513	2.054	2.7048	2.009
5.52	2.055	2.70774	2.009
5.526	2.052	2.71068	2.012
5.533	2.054	2.7146	2.008
5.54	2.052	2.71754	2.009
5.547	2.054	2.72146	2.011
5.554	2.052	2.7244	2.009
5.561	2.054	2.72832	2.012
5.568	2.054	2.73126	2.012
5.574	2.052	2.7342	2.011
5.581	2.052	2.73812	2.015
5.588	2.052	2.74106	2.011
5.595	2.052	2.744	2.014
5.602	2.054	2.74792	2.014
5.608	2.051	2.75086	2.014
5.615	2.052	2.75478	2.012
5.622	2.051	2.75772	2.014
5.629	2.049	2.76066	2.015
5.635	2.051	2.76458	2.015
5.642	2.049	2.76752	2.015
5.649	2.049	2.77144	2.015
5.656	2.046	2.77438	2.015
5.663	2.049	2.7783	2.017
5.669	2.051	2.78124	2.015
5.677	2.049	2.78418	2.015
5.683	2.046	2.7881	2.015
5.69	2.046	2.79104	2.017
5.697	2.049	2.79398	2.02
5.703	2.046	2.7979	2.018
5.71	2.046	2.80084	2.017
5.717	2.049	2.80476	2.02
5.724	2.049	2.8077	2.018
5.731	2.045	2.81162	2.02
5.737	2.045	2.81456	2.02
5.744	2.045	2.8175	2.02
5.751	2.046	2.82142	2.02
5.758	2.045	2.82436	2.02
5.765	2.045	2.82828	2.02
5.772	2.045	2.83122	2.02
5.779	2.045	2.83416	2.02
5.785	2.045	2.83808	2.02
5.792	2.043	2.84102	2.02
5.799	2.043	2.84494	2.02
5.806	2.043	2.84788	2.02
5.813	2.045	2.85082	2.02
5.819	2.043	2.85474	2.02
5.826	2.043	2.85768	2.02
5.833	2.042	2.8616	2.021
5.84	2.042	2.86454	2.021
5.846	2.043	2.86846	2.021
5.853	2.042	2.8714	2.021
5.86	2.04	2.87434	2.023
5.867	2.04	2.87826	2.02
5.874	2.043	2.8812	2.024
5.881	2.042	2.88414	2.023
5.887	2.04	2.88806	2.024
5.894	2.04	2.891	2.024
5.901	2.042	2.89492	2.024
5.908	2.04	2.89786	2.023
5.915	2.042	2.9008	2.024
5.921	2.039	2.90472	2.024
5.928	2.04	2.90766	2.024
5.935	2.04	2.91158	2.024
5.942	2.039	2.91452	2.024
5.948	2.04	2.91844	2.024
5.955	2.038	2.92138	2.023
5.962	2.039	2.9253	2.024
5.969	2.04	2.92824	2.027
5.976	2.039	2.93118	2.026
5.982	2.039	2.9351	2.026
5.989	2.039	2.93804	2.024
5.996	2.039	2.94098	2.026
6.003	2.039	2.9449	2.026
6.01	2.038	2.94784	2.026
6.017	2.036	2.95176	2.026
6.023	2.038	2.9547	2.026
6.03	2.036	2.95764	2.029
6.037	2.039	2.96156	2.026
6.044	2.038	2.9645	2.026
6.051	2.036	2.96842	2.026
6.057	2.038	2.97136	2.027
6.064	2.035	2.97528	2.027
6.071	2.036	2.97822	2.029
6.078	2.036	2.98116	2.026
6.085	2.036	2.98508	2.027
6.091	2.036	2.98802	2.029
6.098	2.038	2.99194	2.029
6.105	2.035	2.99488	2.029
6.112	2.033	2.99782	2.029
6.119	2.036	3.00174	2.029
6.125	2.036	3.00468	2.029
6.132	2.035	3.0086	2.027
6.139	2.032	3.01154	2.032
6.146	2.033	3.01448	2.029
6.153	2.032	3.0184	2.03
6.159	2.035	3.02134	2.032
6.167	2.032	3.02526	2.03
6.173	2.03	3.0282	2.033
6.18	2.03	3.03212	2.033
6.187	2.03	3.03506	2.03
6.193	2.03	3.038	2.032
6.2	2.033	3.04192	2.03
6.207	2.032	3.04486	2.03
6.214	2.035	3.0478	2.032
6.221	2.03	3.05172	2.032
6.228	2.033	3.05466	2.035
6.234	2.03	3.05858	2.032
6.241	2.033	3.06152	2.033
6.248	2.032	3.06544	2.032
6.255	2.032	3.06838	2.033
6.262	2.029	3.07132	2.033
6.268	2.029	3.07524	2.035
6.275	2.032	3.07818	2.035
6.282	2.032	3.0821	2.035
6.289	2.029	3.08504	2.035
6.296	2.03	3.08798	2.036
6.303	2.029	3.0919	2.036
6.309	2.032	3.09484	2.038
6.316	2.032	3.09876	2.038
6.323	2.029	3.1017	2.038
6.33	2.032	3.10464	2.038
6.337	2.029	3.10856	2.038
6.343	2.029	3.1115	2.038
6.35	2.032	3.11542	2.038
6.357	2.032	3.11836	2.038
6.364	2.032	3.1213	2.038
6.37	2.027	3.12522	2.038
6.377	2.03	3.12816	2.039
6.384	2.029	3.13208	2.038
6.391	2.03	3.13502	2.038
6.398	2.03	3.13796	2.04
6.405	2.026	3.14188	2.038
6.411	2.029	3.14482	2.04
6.418	2.029	3.14874	2.04
6.425	2.026	3.15168	2.042
6.432	2.029	3.15462	2.042
6.439	2.027	3.15854	2.04
6.445	2.026	3.16148	2.042
6.452	2.024	3.1654	2.042
6.459	2.026	3.16834	2.042
6.466	2.026	3.17226	2.042
6.473	2.024	3.1752	2.042
6.479	2.026	3.17814	2.042
6.486	2.023	3.18206	2.042
6.493	2.024	3.185	2.042
6.5	2.024	3.18892	2.042
6.507	2.024	3.19186	2.042
6.513	2.024	3.19578	2.042
6.52	2.024	3.19872	2.042
6.527	2.024	3.20166	2.042
6.534	2.024	3.20558	2.042
6.54	2.024	3.20852	2.042
6.547	2.023	3.21146	2.043
6.555	2.024	3.21538	2.042
6.561	2.023	3.21832	2.043
6.568	2.021	3.22126	2.042
6.575	2.021	3.22518	2.042
6.582	2.021	3.2291	2.045
6.588	2.023	3.23204	2.045
6.595	2.021	3.23498	2.045
6.602	2.023	3.2389	2.045
6.609	2.021	3.24184	2.046
6.616	2.021	3.24478	2.048
6.622	2.021	3.2487	2.048
6.629	2.021	3.25164	2.046
6.636	2.021	3.25556	2.046
6.643	2.021	3.2585	2.048
6.649	2.021	3.26242	2.048
6.656	2.021	3.26536	2.048
6.663	2.02	3.2683	2.051
6.67	2.02	3.27222	2.048
6.677	2.02	3.27516	2.048
6.684	2.021	3.2781	2.046
6.69	2.02	3.28202	2.049
6.697	2.02	3.28496	2.048
6.704	2.02	3.28888	2.049
6.711	2.02	3.29182	2.051
6.717	2.02	3.29476	2.049
6.724	2.018	3.29868	2.049
6.732	2.018	3.30162	2.051
6.738	2.018	3.30554	2.049
6.745	2.02	3.30848	2.051
6.752	2.015	3.3124	2.051
6.759	2.018	3.31534	2.051
6.765	2.017	3.31828	2.051
6.772	2.015	3.3222	2.051
6.779	2.017	3.32514	2.051
6.786	2.017	3.32906	2.051
6.793	2.017	3.332	2.051
6.799	2.017	3.33494	2.052
6.806	2.017	3.33886	2.051
6.813	2.018	3.3418	2.054
6.82	2.018	3.34572	2.052
6.827	2.015	3.34866	2.054
6.834	2.014	3.3516	2.054
6.84	2.014	3.35552	2.051
6.847	2.017	3.35846	2.055
6.854	2.015	3.36238	2.052
6.86	2.014	3.36532	2.052
6.868	2.012	3.36924	2.052
6.874	2.015	3.37218	2.051
6.881	2.015	3.37512	2.051
6.888	2.012	3.37904	2.055
6.895	2.014	3.38198	2.051
6.901	2.014	3.3859	2.055
6.908	2.009	3.38884	2.052
6.915	2.014	3.39178	2.054
6.922	2.014	3.3957	2.054
6.929	2.009	3.39864	2.052
6.935	2.009	3.40256	2.054
6.942	2.009	3.4055	2.054
6.949	2.009	3.40844	2.054
6.956	2.009	3.41236	2.055
6.963	2.009	3.4153	2.057
6.97	2.009	3.41922	2.055
6.976	2.008	3.42216	2.055
6.983	2.009	3.4251	2.057
6.99	2.008	3.42902	2.058
6.997	2.008	3.43196	2.058
7.004	2.009	3.43588	2.058
7.01	2.008	3.43882	2.057
7.017	2.008	3.44176	2.058
7.024	2.008	3.44568	2.057
7.031	2.008	3.44862	2.06
7.037	2.008	3.45254	2.06
7.045	2.008	3.45548	2.06
7.051	2.006	3.45842	2.06
7.058	2.008	3.46234	2.06
7.065	2.008	3.46528	2.06
7.071	2.008	3.4692	2.06
7.078	2.008	3.47214	2.06
7.085	2.008	3.47508	2.061
7.092	2.008	3.479	2.06
7.099	2.008	3.48194	2.061
7.106	2.006	3.48586	2.061
7.112	2.008	3.4888	2.063
7.119	2.008	3.49272	2.061
7.126	2.008	3.49566	2.063
7.133	2.008	3.4986	2.064
7.14	2.006	3.50252	2.064
7.146	2.008	3.50546	2.064
7.153	2.005	3.50938	2.064
7.16	2.006	3.51232	2.064
7.167	2.006	3.51526	2.064
7.174	2.005	3.51918	2.066
7.18	2.005	3.52212	2.064
7.187	2.006	3.52604	2.069
7.194	2.003	3.52898	2.066
7.201	2.003	3.53192	2.069
7.208	2.005	3.53584	2.067
7.214	2.006	3.53878	2.066
7.221	2.003	3.5427	2.066
7.228	2.003	3.54564	2.069
7.235	2.002	3.54858	2.069
7.242	2.006	3.5525	2.069
7.248	2.005	3.55544	2.069
7.255	2.002	3.55936	2.069
7.262	2.003	3.5623	2.069
7.269	2.002	3.56622	2.069
7.276	2.002	3.56916	2.069
7.283	2.002	3.5721	2.069
7.289	2.003	3.57602	2.069
7.296	2	3.57896	2.069
7.303	2.005	3.5819	2.069
7.31	2.005	3.58582	2.069
7.317	2.003	3.58876	2.069
7.324	2.002	3.59268	2.069
7.33	1.999	3.59562	2.069
7.337	2	3.59954	2.07
7.344	2	3.60248	2.07
7.35	2	3.60542	2.072
7.357	2	3.60934	2.07
7.364	2.003	3.61228	2.072
7.371	2	3.6162	2.07
7.378	2.002	3.61914	2.073
7.385	2.002	3.62208	2.072
7.391	2.003	3.626	2.069
7.398	2.003	3.62894	2.073
7.405	2.002	3.63286	2.07
7.412	2	3.6358	2.073
7.419	1.999	3.63874	2.072
7.425	1.999	3.64266	2.072
7.432	1.999	3.6456	2.07
7.439	2	3.64952	2.073
7.446	1.999	3.65246	2.07
7.453	1.999	3.65638	2.072
7.46	1.997	3.65932	2.072
7.466	2	3.66226	2.072
7.473	2.002	3.66618	2.073
7.48	1.999	3.66912	2.073
7.487	2.002	3.67206	2.072
7.494	2	3.67598	2.073
7.5	2.002	3.67892	2.073
7.507	2	3.68284	2.073
7.514	1.997	3.68578	2.073
7.521	2	3.6897	2.075
7.527	1.997	3.69264	2.073
7.534	1.999	3.69558	2.073
7.541	1.997	3.6995	2.076
7.548	2	3.70244	2.073
7.555	1.999	3.70636	2.075
7.561	1.997	3.7093	2.075
7.568	1.997	3.71224	2.076
7.575	2	3.71616	2.076
7.582	1.999	3.7191	2.076
7.589	2.002	3.72302	2.075
7.595	2	3.72596	2.073
7.602	1.997	3.7289	2.076
7.609	1.997	3.73282	2.075
7.616	2	3.73576	2.078
7.623	1.997	3.73968	2.073
7.63	2	3.74262	2.073
7.636	1.997	3.74556	2.075
7.643	1.999	3.74948	2.076
7.65	2	3.75242	2.076
7.657	2	3.75634	2.076
7.664	1.996	3.75928	2.078
7.67	2	3.7632	2.075
7.677	1.997	3.76614	2.078
7.684	1.999	3.76908	2.076
7.691	1.999	3.773	2.078
7.698	1.999	3.77594	2.076
7.704	1.997	3.77888	2.078
7.711	1.999	3.7828	2.076
7.718	1.996	3.78574	2.076
7.725	1.997	3.78966	2.078
7.732	1.999	3.7926	2.078
7.738	1.999	3.79554	2.078
7.745	1.999	3.79946	2.078
7.752	1.996	3.8024	2.079
7.759	1.996	3.80632	2.081
7.766	1.999	3.80926	2.079
7.772	1.996	3.81318	2.079
7.779	1.999	3.81612	2.079
7.786	1.999	3.81906	2.079
7.793	1.996	3.82298	2.081
7.8	1.999	3.82592	2.079
7.807	1.996	3.82984	2.079
7.813	1.996	3.83278	2.081
7.82	1.996	3.83572	2.082
7.827	1.999	3.83964	2.081
7.834	1.996	3.84258	2.082
7.841	1.996	3.8465	2.084
7.847	1.999	3.84944	2.082
7.854	1.997	3.85238	2.082
7.861	1.999	3.8563	2.087
7.868	1.997	3.85924	2.085
7.875	1.999	3.86316	2.084
7.881	1.997	3.8661	2.087
7.888	1.999	3.87002	2.085
7.895	1.997	3.87296	2.085
7.902	1.999	3.8759	2.087
7.909	1.996	3.87982	2.085
7.915	1.996	3.88276	2.085
7.922	1.996	3.8857	2.087
7.929	1.996	3.88962	2.087
7.936	1.997	3.89256	2.087
7.943	1.997	3.89648	2.087
7.95	1.996	3.89942	2.085
7.956	1.996	3.90334	2.087
7.963	1.997	3.90628	2.087
7.97	1.997	3.90922	2.087
7.977	1.997	3.91314	2.087
7.983	1.996	3.91608	2.087
7.99	1.996	3.92	2.087
7.997	1.996	3.92294	2.087
8.004	1.994	3.92588	2.087
8.011	1.996	3.9298	2.087
8.018	1.994	3.93274	2.087
8.024	1.996	3.93666	2.087
8.031	1.994	3.9396	2.087
8.038	1.996	3.94254	2.087
8.045	1.994	3.94646	2.088
8.051	1.994	3.9494	2.087
8.058	1.993	3.95332	2.088
8.065	1.994	3.95626	2.087
8.072	1.994	3.9592	2.087
8.079	1.996	3.96312	2.087
8.086	1.994	3.96606	2.09
8.093	1.994	3.96998	2.091
8.099	1.994	3.97292	2.091
8.106	1.994	3.97684	2.09
8.113	1.993	3.97978	2.091
8.12	1.993	3.98272	2.091
8.126	1.994	3.98664	2.091
8.134	1.994	3.98958	2.09
8.14	1.993	3.9935	2.091
8.147	1.993	3.99644	2.091
8.154	1.993	3.99938	2.091
8.16	1.991	4.0033	2.091
8.167	1.993	4.00624	2.091
8.174	1.991	4.01016	2.091
8.181	1.991	4.0131	2.091
8.188	1.993	4.01604	2.093
8.194	1.991	4.01996	2.091
8.201	1.993	4.0229	2.091
8.208	1.993	4.02682	2.091
8.215	1.993	4.02976	2.093
8.222	1.993	4.0327	2.093
8.229	1.991	4.03662	2.091
8.235	1.993	4.03956	2.093
8.242	1.991	4.04348	2.093
8.249	1.99	4.04642	2.094
8.256	1.99	4.04936	2.094
8.263	1.988	4.05328	2.094
8.269	1.993	4.05622	2.096
8.276	1.988	4.06014	2.096
8.283	1.99	4.06308	2.096
8.29	1.99	4.06602	2.096
8.297	1.991	4.06994	2.096
8.303	1.99	4.07288	2.096
8.31	1.988	4.0768	2.096
8.317	1.991	4.07974	2.096
8.324	1.988	4.08366	2.096
8.331	1.988	4.0866	2.096
8.337	1.988	4.08954	2.096
8.344	1.99	4.09346	2.096
8.351	1.99	4.0964	2.096
8.358	1.988	4.10032	2.096
8.365	1.987	4.10326	2.097
8.371	1.988	4.1062	2.096
8.378	1.991	4.11012	2.096
8.385	1.988	4.11306	2.097
8.392	1.987	4.11698	2.1
8.399	1.987	4.11992	2.096
8.406	1.988	4.12286	2.097
8.413	1.987	4.12678	2.097
8.419	1.988	4.12972	2.099
8.426	1.988	4.13364	2.096
8.433	1.987	4.13658	2.097
8.439	1.987	4.13952	2.099
8.447	1.985	4.14344	2.097
8.453	1.988	4.14638	2.1
8.46	1.985	4.1503	2.1
8.467	1.987	4.15324	2.1
8.474	1.988	4.15618	2.1
8.48	1.987	4.1601	2.1
8.487	1.987	4.16304	2.1
8.494	1.987	4.16696	2.1
8.501	1.987	4.1699	2.1
8.508	1.987	4.17382	2.1
8.514	1.987	4.17676	2.1
8.521	1.987	4.1797	2.1
8.528	1.987	4.18362	2.1
8.535	1.987	4.18656	2.1
8.542	1.987	4.19048	2.1
8.549	1.985	4.19342	2.101
8.555	1.987	4.19636	2.101
8.562	1.987	4.20028	2.101
8.569	1.987	4.20322	2.103
8.576	1.985	4.20714	2.104
8.582	1.987	4.21008	2.099
8.589	1.987	4.21302	2.101
8.596	1.985	4.21694	2.103
8.603	1.987	4.21988	2.104
8.61	1.987	4.2238	2.103
8.617	1.987	4.22674	2.1
8.623	1.985	4.23066	2.101
8.63	1.987	4.2336	2.101
8.637	1.987	4.23654	2.101
8.644	1.987	4.24046	2.103
8.65	1.985	4.2434	2.103
8.658	1.987	4.24634	2.101
8.664	1.987	4.25026	2.1
8.671	1.985	4.2532	2.103
8.678	1.987	4.25712	2.104
8.684	1.985	4.26006	2.101
8.691	1.984	4.263	2.101
8.698	1.985	4.26692	2.1
8.705	1.987	4.26986	2.101
8.712	1.987	4.27378	2.103
8.719	1.984	4.27672	2.101
8.725	1.985	4.27966	2.1
8.732	1.985	4.28358	2.103
8.739	1.984	4.28652	2.104
8.746	1.987	4.29044	2.103
8.753	1.985	4.29338	2.103
8.76	1.984	4.2973	2.103
8.766	1.985	4.30024	2.103
8.773	1.984	4.30318	2.101
8.78	1.984	4.3071	2.101
8.787	1.985	4.31004	2.103
8.794	1.982	4.31396	2.103
8.801	1.985	4.3169	2.101
8.807	1.985	4.31984	2.103
8.814	1.984	4.32376	2.103
8.821	1.985	4.3267	2.103
8.827	1.985	4.33062	2.103
8.835	1.985	4.33356	2.101
8.841	1.985	4.3365	2.101
8.848	1.982	4.34042	2.104
8.855	1.985	4.34336	2.103
8.861	1.982	4.34728	2.101
8.868	1.982	4.35022	2.104
8.875	1.984	4.35316	2.103
8.882	1.984	4.35708	2.101
8.889	1.985	4.36002	2.101
8.896	1.982	4.36394	2.101
8.902	1.985	4.36688	2.104
8.909	1.981	4.3708	2.101
8.916	1.984	4.37374	2.103
8.923	1.982	4.37668	2.101
8.93	1.982	4.3806	2.104
8.936	1.982	4.38354	2.104
8.943	1.984	4.38746	2.104
8.95	1.984	4.3904	2.104
8.957	1.982	4.39334	2.103
8.963	1.984	4.39726	2.103
8.97	1.984	4.4002	2.104
8.977	1.981	4.40412	2.104
8.984	1.984	4.40706	2.104
8.991	1.985	4.41098	2.104
8.998	1.981	4.41392	2.103
9.004	1.981	4.41686	2.103
9.011	1.984	4.42078	2.104
9.018	1.982	4.42372	2.104
9.025	1.984	4.42666	2.104
9.032	1.984	4.43058	2.103
9.038	1.981	4.43352	2.104
9.045	1.979	4.43744	2.104
9.052	1.979	4.44038	2.103
9.059	1.982	4.4443	2.104
9.066	1.978	4.44724	2.104
9.073	1.984	4.45018	2.104
9.079	1.984	4.4541	2.104
9.086	1.979	4.45704	2.104
9.093	1.982	4.46096	2.104
9.1	1.982	4.4639	2.104
9.107	1.982	4.46684	2.104
9.114	1.982	4.47076	2.104
9.12	1.979	4.4737	2.104
9.127	1.978	4.47762	2.104
9.134	1.984	4.48056	2.104
9.141	1.979	4.4835	2.104
9.147	1.978	4.48742	2.104
9.154	1.982	4.49036	2.104
9.161	1.982	4.49428	2.104
9.168	1.979	4.49722	2.104
9.175	1.982	4.50016	2.104
9.181	1.982	4.50408	2.104
9.188	1.982	4.50702	2.104
9.195	1.982	4.51094	2.104
9.202	1.978	4.51388	2.104
9.209	1.978	4.51682	2.104
9.215	1.978	4.52074	2.104
9.222	1.978	4.52368	2.104
9.229	1.976	4.5276	2.104
9.236	1.978	4.53054	2.104
9.243	1.976	4.53446	2.104
9.249	1.978	4.5374	2.104
9.256	1.978	4.54034	2.104
9.263	1.981	4.54426	2.104
9.27	1.978	4.5472	2.104
9.277	1.978	4.55014	2.104
9.283	1.978	4.55406	2.104
9.29	1.978	4.557	2.104
9.297	1.978	4.56092	2.104
9.304	1.981	4.56386	2.104
9.311	1.978	4.56778	2.104
9.318	1.978	4.57072	2.106
9.324	1.976	4.57366	2.104
9.331	1.981	4.57758	2.104
9.338	1.982	4.58052	2.104
9.345	1.981	4.58444	2.104
9.352	1.979	4.58738	2.104
9.358	1.981	4.59032	2.104
9.365	1.979	4.59424	2.106
9.372	1.976	4.59718	2.104
9.379	1.978	4.6011	2.106
9.385	1.979	4.60404	2.107
9.392	1.976	4.60796	2.106
9.399	1.976	4.6109	2.104
9.406	1.976	4.61384	2.106
9.413	1.979	4.61776	2.107
9.419	1.979	4.6207	2.109
9.427	1.981	4.62364	2.107
9.433	1.979	4.62756	2.109
9.44	1.978	4.6305	2.107
9.447	1.979	4.63442	2.109
9.454	1.976	4.63736	2.107
9.46	1.979	4.64128	2.106
9.467	1.976	4.64422	2.109
9.474	1.981	4.64716	2.109
9.481	1.978	4.65108	2.109
9.488	1.979	4.65402	2.106
9.494	1.976	4.65794	2.109
9.501	1.978	4.66088	2.109
9.508	1.976	4.66382	2.109
9.515	1.979	4.66774	2.109
9.522	1.976	4.67068	2.109
9.529	1.976	4.6746	2.109
9.535	1.976	4.67754	2.109
9.542	1.979	4.68048	2.109
9.549	1.976	4.6844	2.109
9.556	1.979	4.68734	2.109
9.563	1.978	4.69126	2.109
9.569	1.976	4.6942	2.109
9.576	1.978	4.69714	2.109
9.583	1.979	4.70106	2.109
9.59	1.979	4.704	2.109
9.596	1.976	4.70792	2.109
9.603	1.975	4.71086	2.109
9.61	1.976	4.7138	2.113
9.617	1.978	4.71772	2.11
9.624	1.978	4.72066	2.11
9.631	1.975	4.72458	2.11
9.638	1.974	4.72752	2.109
9.644	1.976	4.73144	2.109
9.651	1.976	4.73438	2.11
9.658	1.976	4.73732	2.113
9.665	1.979	4.74124	2.112
9.671	1.976	4.74418	2.112
9.678	1.976	4.74712	2.112
9.685	1.976	4.75104	2.113
9.692	1.978	4.75398	2.112
9.699	1.976	4.7579	2.11
9.705	1.976	4.76084	2.113
9.712	1.975	4.76476	2.113
9.719	1.974	4.7677	2.112
9.726	1.975	4.77064	2.112
9.732	1.976	4.77456	2.113
9.739	1.978	4.7775	2.113
9.746	1.975	4.78044	2.113
9.753	1.976	4.78436	2.113
9.76	1.976	4.7873	2.113
9.767	1.976	4.79122	2.113
9.774	1.975	4.79416	2.113
9.78	1.975	4.79808	2.113
9.787	1.978	4.80102	2.113
9.794	1.976	4.80396	2.113
9.801	1.976	4.80788	2.113
9.807	1.978	4.81082	2.113
9.814	1.971	4.81474	2.113
9.821	1.976	4.81768	2.113
9.828	1.971	4.82062	2.113
9.835	1.975	4.82454	2.113
9.841	1.976	4.82748	2.113
9.848	1.971	4.8314	2.113
9.855	1.975	4.83434	2.113
9.862	1.971	4.83826	2.113
9.869	1.971	4.8412	2.113
9.876	1.976	4.84414	2.113
9.882	1.974	4.84806	2.113
9.889	1.974	4.851	2.113
9.896	1.971	4.85394	2.113
9.903	1.974	4.85786	2.113
9.91	1.975	4.8608	2.113
9.916	1.975	4.86472	2.113
9.923	1.975	4.86766	2.113
9.93	1.969	4.87158	2.113
9.937	1.971	4.87452	2.113
9.944	1.974	4.87746	2.113
9.951	1.974	4.88138	2.113
9.957	1.969	4.88432	2.113
9.964	1.969	4.88824	2.113
9.971	1.971	4.89118	2.113
9.977	1.974	4.89412	2.113
9.985	1.969	4.89804	2.113
9.991	1.974	4.90098	2.113
9.998	1.971	4.9049	2.113
10.005	1.969	4.90784	2.113
10.012	1.969	4.91078	2.113
10.018	1.971	4.9147	2.115
10.025	1.971	4.91764	2.113
10.032	1.969	4.92156	2.113
10.039	1.971	4.9245	2.113
10.046	1.971	4.92842	2.113
10.052	1.968	4.93136	2.113
10.059	1.969	4.9343	2.113
10.066	1.969	4.93822	2.115
10.073	1.969	4.94116	2.113
10.08	1.969	4.9441	2.116
10.086	1.969	4.94802	2.115
10.093	1.968	4.95096	2.118
10.1	1.969	4.95488	2.115
10.107	1.969	4.95782	2.113
10.114	1.968	4.96076	2.115
10.121	1.968	4.96468	2.115
10.127	1.968	4.96762	2.116
10.134	1.968	4.97154	2.116
10.141	1.968	4.97448	2.115
10.148	1.968	4.9784	2.118
10.154	1.968	4.98134	2.118
10.161	1.968	4.98428	2.118
10.168	1.969	4.9882	2.118
10.175	1.968	4.99114	2.118
10.182	1.966	4.99408	2.118
10.188	1.968	4.998	2.118
10.195	1.966	5.00094	2.118
10.202	1.968	5.00486	2.118
10.209	1.966	5.0078	2.118
10.216	1.966	5.01172	2.118
10.223	1.968	5.01466	2.118
10.229	1.968	5.0176	2.118
10.236	1.966	5.02152	2.118
10.243	1.966	5.02446	2.118
10.25	1.966	5.02838	2.118
10.257	1.966	5.03132	2.118
10.263	1.966	5.03426	2.118
10.27	1.968	5.03818	2.118
10.277	1.966	5.04112	2.118
10.284	1.965	5.04504	2.118
10.291	1.966	5.04798	2.118
10.298	1.966	5.05092	2.118
10.304	1.965	5.05484	2.118
10.311	1.965	5.05778	2.118
10.318	1.966	5.0617	2.118
10.325	1.968	5.06464	2.118
10.332	1.965	5.06856	2.118
10.339	1.965	5.0715	2.118
10.345	1.965	5.07444	2.118
10.352	1.966	5.07836	2.118
10.359	1.965	5.0813	2.118
10.366	1.966	5.08522	2.119
10.372	1.966	5.08816	2.118
10.379	1.966	5.09208	2.118
10.386	1.965	5.09502	2.118
10.393	1.968	5.09796	2.118
10.4	1.966	5.10188	2.118
10.407	1.966	5.10482	2.118
10.413	1.966	5.10776	2.118
10.42	1.966	5.11168	2.119
10.427	1.966	5.11462	2.119
10.433	1.965	5.11854	2.122
10.44	1.965	5.12148	2.118
10.448	1.965	5.12442	2.118
10.454	1.965	5.12834	2.121
10.461	1.965	5.13128	2.119
10.468	1.965	5.1352	2.121
10.475	1.963	5.13814	2.121
10.481	1.963	5.14108	2.122
10.488	1.966	5.145	2.121
10.495	1.965	5.14794	2.122
10.502	1.965	5.15186	2.121
10.509	1.965	5.1548	2.122
10.515	1.965	5.15872	2.121
10.522	1.965	5.16166	2.119
10.529	1.963	5.1646	2.122
10.536	1.963	5.16852	2.122
10.543	1.962	5.17146	2.122
10.549	1.963	5.17538	2.121
10.556	1.965	5.17832	2.122
10.563	1.963	5.18126	2.122
10.57	1.963	5.18518	2.122
10.577	1.963	5.18812	2.122
10.583	1.963	5.19204	2.122
10.59	1.963	5.19498	2.122
10.597	1.965	5.19792	2.122
10.604	1.963	5.20184	2.122
10.611	1.963	5.20478	2.122
10.617	1.965	5.2087	2.122
10.624	1.962	5.21164	2.122
10.631	1.965	5.21458	2.122
10.638	1.963	5.2185	2.122
10.645	1.963	5.22144	2.124
10.651	1.96	5.22536	2.124
10.658	1.962	5.2283	2.122
10.665	1.962	5.23222	2.124
10.672	1.962	5.23516	2.122
10.679	1.963	5.2381	2.122
10.686	1.96	5.24202	2.124
10.692	1.96	5.24496	2.122
10.699	1.962	5.2479	2.122
10.706	1.96	5.25182	2.122
10.713	1.962	5.25476	2.122
10.719	1.96	5.25868	2.124
10.726	1.96	5.26162	2.124
10.733	1.959	5.26554	2.124
10.74	1.959	5.26848	2.124
10.747	1.959	5.27142	2.125
10.754	1.962	5.27534	2.124
10.76	1.959	5.27828	2.125
10.767	1.96	5.2822	2.124
10.774	1.959	5.28514	2.125
10.781	1.959	5.28808	2.125
10.787	1.959	5.292	2.125
10.795	1.959	5.29494	2.127
10.801	1.96	5.29886	2.127
10.808	1.959	5.3018	2.127
10.815	1.959	5.30474	2.127
10.822	1.959	5.30866	2.127
10.828	1.959	5.3116	2.127
10.835	1.96	5.31552	2.127
10.842	1.959	5.31846	2.127
10.849	1.959	5.3214	2.125
10.856	1.959	5.32532	2.128
10.862	1.959	5.32826	2.127
10.869	1.959	5.33218	2.127
10.876	1.959	5.33512	2.127
10.883	1.959	5.33904	2.127
10.89	1.959	5.34198	2.128
10.897	1.959	5.34492	2.127
10.903	1.959	5.34884	2.127
10.91	1.959	5.35178	2.127
10.917	1.959	5.3557	2.127
10.924	1.957	5.35864	2.13
10.93	1.957	5.36158	2.127
10.937	1.957	5.3655	2.13
10.944	1.957	5.36844	2.128
10.951	1.957	5.37138	2.128
10.958	1.959	5.3753	2.128
10.964	1.96	5.37824	2.128
10.971	1.957	5.38216	2.131
10.978	1.957	5.3851	2.131
10.985	1.957	5.38902	2.131
10.992	1.959	5.39196	2.131
10.998	1.957	5.3949	2.13
11.005	1.957	5.39882	2.131
11.012	1.957	5.40176	2.131
11.019	1.957	5.40568	2.13
11.026	1.959	5.40862	2.131
11.032	1.959	5.41254	2.131
11.039	1.957	5.41548	2.131
11.046	1.959	5.41842	2.133
11.053	1.957	5.42234	2.131
11.06	1.957	5.42528	2.133
11.067	1.957	5.42822	2.133
11.073	1.956	5.43214	2.131
11.08	1.957	5.43508	2.131
11.087	1.957	5.439	2.133
11.094	1.956	5.44194	2.131
11.101	1.956	5.44586	2.131
11.108	1.956	5.4488	2.131
11.114	1.956	5.45174	2.133
11.121	1.957	5.45566	2.133
11.128	1.956	5.4586	2.133
11.135	1.954	5.46252	2.131
11.141	1.956	5.46546	2.134
11.148	1.956	5.4684	2.131
11.155	1.954	5.47232	2.131
11.162	1.956	5.47526	2.134
11.169	1.956	5.4782	2.133
11.176	1.956	5.48212	2.134
11.183	1.956	5.48604	2.133
11.189	1.956	5.48898	2.133
11.196	1.956	5.49192	2.136
11.203	1.954	5.49584	2.134
11.21	1.954	5.49878	2.136
11.216	1.951	5.50172	2.136
11.223	1.953	5.50564	2.136
11.23	1.953	5.50858	2.134
11.237	1.953	5.5125	2.136
11.243	1.953	5.51544	2.136
11.25	1.953	5.51838	2.136
11.257	1.954	5.5223	2.136
11.264	1.953	5.52524	2.136
11.271	1.953	5.52916	2.136
11.277	1.951	5.5321	2.136
11.284	1.954	5.53504	2.136
11.291	1.953	5.53896	2.136
11.298	1.953	5.5419	2.136
11.305	1.951	5.54582	2.136
11.312	1.951	5.54876	2.136
11.318	1.953	5.5517	2.136
11.325	1.951	5.55562	2.136
11.332	1.95	5.55856	2.136
11.339	1.95	5.56248	2.136
11.346	1.951	5.56542	2.136
11.352	1.951	5.56934	2.136
11.359	1.95	5.57228	2.137
11.366	1.95	5.57522	2.137
11.373	1.951	5.57914	2.137
11.38	1.948	5.58208	2.137
11.387	1.951	5.586	2.137
11.393	1.951	5.58894	2.136
11.4	1.948	5.59188	2.137
11.407	1.951	5.5958	2.139
11.414	1.951	5.59874	2.14
11.421	1.951	5.60266	2.14
11.428	1.951	5.6056	2.139
11.434	1.948	5.60854	2.142
11.441	1.948	5.61246	2.14
11.448	1.95	5.6154	2.143
11.454	1.947	5.61932	2.142
11.462	1.948	5.62226	2.142
11.468	1.951	5.6252	2.143
11.475	1.95	5.62912	2.142
11.482	1.95	5.63206	2.14
11.489	1.95	5.63598	2.143
11.495	1.95	5.63892	2.145
11.502	1.945	5.64284	2.143
11.509	1.948	5.64578	2.14
11.516	1.945	5.64872	2.143
11.523	1.945	5.65264	2.142
11.529	1.948	5.65558	2.142
11.536	1.945	5.6595	2.143
11.543	1.945	5.66244	2.145
11.55	1.947	5.66538	2.143
11.557	1.945	5.6693	2.145
11.563	1.947	5.67224	2.146
11.57	1.945	5.67616	2.146
11.577	1.945	5.6791	2.142
11.584	1.945	5.68204	2.145
11.591	1.945	5.68596	2.145
11.597	1.944	5.6889	2.145
11.604	1.947	5.69282	2.145
11.611	1.945	5.69576	2.145
11.618	1.945	5.6987	2.146
11.625	1.945	5.70262	2.146
11.632	1.944	5.70556	2.146
11.639	1.944	5.70948	2.145
11.645	1.944	5.71242	2.145
11.652	1.945	5.71536	2.148
11.659	1.945	5.71928	2.146
11.665	1.944	5.72222	2.146
11.673	1.942	5.72614	2.146
11.679	1.944	5.72908	2.146
11.686	1.944	5.73202	2.148
11.693	1.944	5.73594	2.148
11.7	1.944	5.73888	2.146
11.706	1.945	5.7428	2.146
11.713	1.942	5.74574	2.146
11.72	1.944	5.74868	2.149
11.727	1.942	5.7526	2.148
11.734	1.942	5.75554	2.148
11.74	1.942	5.75946	2.145
11.747	1.942	5.7624	2.148
11.754	1.941	5.76632	2.148
11.761	1.942	5.76926	2.146
11.768	1.942	5.7722	2.146
11.774	1.941	5.77612	2.148
11.781	1.941	5.77906	2.148
11.788	1.941	5.78298	2.146
11.795	1.941	5.78592	2.148
11.802	1.939	5.78984	2.151
11.808	1.941	5.79278	2.151
11.815	1.941	5.79572	2.145
11.822	1.942	5.79964	2.148
11.829	1.941	5.80258	2.151
11.836	1.941	5.80552	2.148
11.842	1.939	5.80944	2.151
11.849	1.939	5.81238	2.151
11.856	1.939	5.8163	2.152
11.863	1.941	5.81924	2.152
11.87	1.941	5.82218	2.149
11.876	1.939	5.8261	2.152
11.884	1.941	5.82904	2.152
11.89	1.939	5.83296	2.152
11.897	1.941	5.8359	2.151
11.904	1.939	5.83982	2.154
11.91	1.939	5.84276	2.151
11.917	1.939	5.8457	2.152
11.924	1.939	5.84962	2.152
11.931	1.939	5.85256	2.152
11.938	1.939	5.8555	2.152
11.945	1.939	5.85942	2.151
11.951	1.939	5.86334	2.154
11.958	1.939	5.86628	2.152
11.965	1.939	5.86922	2.154
11.972	1.939	5.87314	2.154
11.979	1.939	5.87608	2.154
11.985	1.939	5.87902	2.154
11.992	1.939	5.88294	2.155
11.999	1.939	5.88588	2.155
12.006	1.939	5.8898	2.155
12.013	1.939	5.89274	2.157
12.019	1.939	5.89568	2.158
12.026	1.939	5.8996	2.157
12.033	1.939	5.90254	2.157
12.04	1.939	5.90646	2.157
12.047	1.939	5.9094	2.157
12.053	1.939	5.91332	2.158
12.06	1.939	5.91626	2.16
12.067	1.939	5.9192	2.158
12.074	1.939	5.92312	2.158
12.081	1.939	5.92606	2.163
12.088	1.938	5.929	2.158
12.095	1.939	5.93292	2.158
12.101	1.939	5.93586	2.158
12.108	1.939	5.93978	2.16
12.115	1.938	5.94272	2.16
12.122	1.939	5.94566	2.163
12.128	1.938	5.94958	2.161
12.135	1.938	5.95252	2.163
12.142	1.938	5.95644	2.16
12.149	1.939	5.95938	2.163
12.155	1.939	5.9633	2.163
12.162	1.936	5.96624	2.163
12.169	1.936	5.96918	2.163
12.176	1.936	5.9731	2.163
12.183	1.938	5.97604	2.163
12.19	1.938	5.97996	2.163
12.196	1.938	5.9829	2.163
12.203	1.938	5.98584	2.163
12.21	1.936	5.98976	2.163
12.217	1.936	5.9927	2.163
12.224	1.938	5.99662	2.163
12.23	1.939	5.99956	2.163
12.237	1.938	6.0025	2.163
12.244	1.936	6.00642	2.163
12.251	1.936	6.00936	2.163
12.258	1.938	6.01328	2.163
12.264	1.938	6.01622	2.163
12.271	1.938	6.01916	2.163
12.278	1.938	6.02308	2.163
12.279	1.933	6.02602	2.163
12.279	1.932	6.02994	2.163
12.288	1.93	6.03288	2.163
12.294	1.93	6.0368	2.163
12.302	1.927	6.03974	2.163
12.31	1.924	6.04268	2.163
12.319	1.927	6.0466	2.163
12.327	1.926	6.04954	2.163
12.335	1.924	6.05346	2.163
12.343	1.926	6.0564	2.164
12.351	1.923	6.05934	2.163
12.36	1.923	6.06326	2.163
12.368	1.926	6.0662	2.163
12.376	1.921	6.07012	2.163
12.384	1.921	6.07306	2.163
12.392	1.921	6.076	2.163
12.401	1.923	6.07992	2.164
12.409	1.921	6.08286	2.165
12.417	1.921	6.08678	2.164
12.425	1.921	6.08972	2.163
12.433	1.921	6.09266	2.165
12.441	1.921	6.09658	2.167
12.449	1.921	6.09952	2.164
12.458	1.921	6.10344	2.165
12.466	1.921	6.10638	2.164
12.474	1.921	6.10932	2.164
12.482	1.92	6.11324	2.164
12.49	1.921	6.11618	2.167
12.498	1.92	6.1201	2.165
12.506	1.918	6.12304	2.165
12.515	1.92	6.12696	2.165
12.523	1.921	6.1299	2.165
12.531	1.918	6.13284	2.167
12.539	1.917	6.13676	2.167
12.548	1.917	6.1397	2.165
12.555	1.915	6.14362	2.167
12.564	1.918	6.14656	2.167
12.572	1.915	6.1495	2.167
12.58	1.917	6.15342	2.167
12.589	1.915	6.15636	2.167
12.596	1.915	6.16028	2.167
12.605	1.917	6.16322	2.167
12.613	1.917	6.16616	2.167
12.621	1.917	6.17008	2.167
12.629	1.914	6.17302	2.17
12.637	1.914	6.17694	2.167
12.645	1.914	6.17988	2.167
12.654	1.914	6.18282	2.168
12.662	1.914	6.18674	2.167
12.67	1.913	6.18968	2.167
12.678	1.913	6.1936	2.167
12.686	1.913	6.19654	2.167
12.694	1.914	6.19948	2.167
12.703	1.914	6.2034	2.167
12.711	1.914	6.20634	2.167
12.719	1.913	6.21026	2.168
12.727	1.913	6.2132	2.167
12.735	1.911	6.21614	2.168
12.743	1.913	6.22006	2.168
12.752	1.911	6.223	2.17
12.76	1.913	6.22692	2.168
12.768	1.913	6.22986	2.171
12.776	1.913	6.2328	2.168
12.784	1.911	6.23672	2.17
12.793	1.911	6.23966	2.167
12.801	1.911	6.24358	2.17
12.809	1.911	6.24652	2.168
12.817	1.911	6.25044	2.171
12.826	1.913	6.25338	2.168
12.833	1.913	6.25632	2.171
12.842	1.911	6.26024	2.171
12.85	1.911	6.26318	2.171
12.858	1.91	6.2671	2.17
12.866	1.91	6.27004	2.171
12.874	1.91	6.27298	2.171
12.882	1.907	6.2769	2.171
12.89	1.911	6.27984	2.171
12.899	1.911	6.28376	2.171
12.907	1.911	6.2867	2.171
12.915	1.91	6.28964	2.171
12.923	1.907	6.29356	2.171
12.931	1.907	6.2965	2.173
12.94	1.911	6.30042	2.173
12.948	1.908	6.30336	2.173
12.956	1.905	6.3063	2.171
12.964	1.91	6.31022	2.174
12.972	1.908	6.31316	2.174
12.981	1.905	6.31708	2.173
12.989	1.908	6.32002	2.173
12.997	1.908	6.32394	2.176
13.005	1.91	6.32688	2.176
13.013	1.905	6.32982	2.176
13.021	1.908	6.33374	2.176
13.029	1.905	6.33668	2.174
13.037	1.908	6.33962	2.176
13.046	1.905	6.34354	2.176
13.054	1.907	6.34648	2.174
13.062	1.904	6.3504	2.176
13.07	1.902	6.35334	2.176
13.079	1.904	6.35726	2.176
13.087	1.902	6.3602	2.176
13.095	1.904	6.36314	2.176
13.103	1.902	6.36706	2.174
13.111	1.905	6.37	2.176
13.12	1.902	6.37392	2.176
13.127	1.899	6.37686	2.176
13.136	1.904	6.3798	2.176
13.144	1.904	6.38372	2.176
13.152	1.902	6.38666	2.176
13.16	1.899	6.39058	2.176
13.168	1.899	6.39352	2.176
13.176	1.902	6.39646	2.176
13.185	1.899	6.40038	2.176
13.193	1.901	6.40332	2.176
13.201	1.901	6.40724	2.176
13.209	1.902	6.41018	2.176
13.217	1.902	6.41312	2.176
13.225	1.899	6.41704	2.176
13.234	1.901	6.41998	2.176
13.242	1.896	6.4239	2.176
13.25	1.899	6.42684	2.176
13.259	1.899	6.42978	2.177
13.266	1.899	6.4337	2.179
13.274	1.896	6.43664	2.179
13.282	1.899	6.44056	2.176
13.291	1.896	6.4435	2.179
13.299	1.896	6.44742	2.177
13.307	1.896	6.45036	2.18
13.315	1.896	6.4533	2.179
13.324	1.896	6.45722	2.179
13.332	1.896	6.46016	2.18
13.34	1.896	6.46408	2.177
13.348	1.896	6.46702	2.179
13.356	1.896	6.46996	2.179
13.364	1.896	6.47388	2.18
13.373	1.896	6.47682	2.18
13.381	1.896	6.48074	2.18
13.389	1.896	6.48368	2.18
13.397	1.896	6.48662	2.179
13.405	1.895	6.49054	2.18
13.413	1.896	6.49348	2.18
13.422	1.895	6.4974	2.18
13.43	1.895	6.50034	2.18
13.438	1.895	6.50328	2.18
13.446	1.895	6.5072	2.18
13.454	1.895	6.51014	2.18
13.462	1.896	6.51406	2.18
13.471	1.895	6.517	2.18
13.479	1.893	6.52092	2.18
13.487	1.893	6.52386	2.18
13.495	1.895	6.5268	2.18
13.503	1.892	6.53072	2.18
13.512	1.893	6.53366	2.18
13.52	1.893	6.53758	2.18
13.528	1.893	6.54052	2.18
13.536	1.893	6.54346	2.18
13.544	1.892	6.54738	2.18
13.552	1.892	6.55032	2.18
13.561	1.892	6.55424	2.18
13.569	1.893	6.55718	2.18
13.577	1.89	6.56012	2.18
13.585	1.89	6.56404	2.18
13.593	1.89	6.56698	2.18
13.602	1.89	6.5709	2.18
13.61	1.889	6.57384	2.18
13.617	1.89	6.57678	2.18
13.626	1.89	6.5807	2.18
13.634	1.889	6.58364	2.18
13.642	1.889	6.58756	2.18
13.651	1.889	6.5905	2.18
13.658	1.889	6.59442	2.18
13.667	1.889	6.59736	2.18
13.675	1.889	6.6003	2.18
13.683	1.889	6.60422	2.18
13.691	1.887	6.60716	2.18
13.699	1.887	6.61108	2.18
13.707	1.887	6.61402	2.18
13.716	1.886	6.61696	2.18
13.724	1.887	6.62088	2.183
13.732	1.886	6.62382	2.18
13.74	1.887	6.62774	2.18
13.749	1.886	6.63068	2.183
13.756	1.887	6.63362	2.182
13.765	1.886	6.63754	2.182
13.773	1.886	6.64048	2.183
13.781	1.884	6.64342	2.182
13.789	1.886	6.64734	2.182
13.797	1.884	6.65028	2.185
13.806	1.884	6.6542	2.182
13.814	1.886	6.65714	2.183
13.822	1.886	6.66008	2.183
13.83	1.883	6.664	2.182
13.838	1.884	6.66694	2.18
[truncated: 7,981 more rows]

## Sheet: Fig 6f
Number	Charge capacity/mAh	Discharge capacity/mAh	CE%
1	16.238	26.53	62.9
2	16.438	16.872	97.43
3	17.204	17.529	98.15
4	17.346	17.584	98.65
5	17.268	17.506	98.64
6	17.143	17.38	98.64
7	17	17.17	99.01
8	17.333	17.631	98.3
9	17.168	17.459	98.33
10	17.065	17.329	98.48
11	16.97	17.217	98.57
12	16.875	17.141	98.45
13	16.87	17.125	98.51
14	16.828	17.087	98.48
15	16.802	17.071	98.42
16	16.818	17.092	98.4
17	16.812	17.099	98.32
18	16.837	17.124	98.33
19	16.872	17.166	98.29
20	16.882	17.182	98.26
21	16.938	17.213	98.4
22	17.007	17.251	98.59
23	16.992	17.285	98.31
24	16.944	17.272	98.1
25	16.913	17.222	98.21
26	16.952	17.244	98.3
27	16.939	17.242	98.24
28	16.919	17.22	98.25
29	16.881	17.182	98.25
30	16.839	17.129	98.31
31	16.79	17.067	98.37
32	16.708	16.996	98.31
33	16.622	16.899	98.36
34	16.533	16.809	98.35
35	16.399	16.682	98.3
36	16.3	16.552	98.48
